# Supplementary material for: Study on the damage resistance and deterioration behavior of GO concrete under the harsh environment
Source: PLoS One. 2023 Apr 12;18(4):e0284186. doi: 10.1371/journal.pone.0284186 (PMC10096223; doi:10.1371/journal.pone.0284186)
Supplement: S1 Data — (XLSX) [file pone.0284186.s001.xlsx]

## Sheet: Physical-Mechanical-Durability
Flowability	Content of GO/%	Fluidity/cm
	0	18.7
	0.01	16.3
	0.03	15.68
	0.05	14.3
Flexural strength	Content of GO/%	Curing age					Compressive strength	Content of GO/%	Curing age
		3days	7days	14days	28days				3days	7days	14days	28days
	0	4.83598	7.32496	8.33393	0.93483			0	8.89779	24.159	28.3696	20.471
	0.01	8.12334	9.53571	11.1501	3.21246			0.01	13.0378	49.3421	40.4024	32.5057
	0.03	8.57834	10.7308	12.6144	4.67718			0.03	40.8066	59.7521	62.9119	44.4985
	0.05	10.027	13.7934	15.4751	8.07576			0.05	62.6678	76.8822	84.2506	71.0965
Chloride penetration depth	Content of GO/%	Voltage/V					Chloride penetration depth	Content of GO/%	Voltage/V
		0	20	30					0	20	30
	0	0.505	2.776	3.752				0	1.64	2.379	3.752
	0.01	0.404	2.616	3.39				0.01	1.59	2.154	3.39
	0.03	0.392	2.134	3.221				0.03	1.49	2.07	3.221
	0.05	0.417	2.218	2.467				0.05	1.43	1.839	2.467
Chloride ion content	Content of GO/%	Corrosion time/h					Chloride ion content	Content of GO/%	Penetration depth/mm
		12	24						5	15
	0	0.00184	0.00316					0	0.00316	0.00173
	0.01	0.000948	0.00262					0.01	0.00262	0.00119
	0.03	0.000453	0.00237					0.03	0.00237	0.00142
	0.05	7.6e-05	0.00163					0.05	0.00163	0
Mass loss	Content of GO/%	Freeze-thaw cycles/N
		0	25	75	100	125	150	175	200
	0	0	-0.12826	0.5762	1.31835	1.88616	2.4198	3.75838	5.8
	0.01	0	-0.06346	0.28876	1.74128	2.60359	3.49183	4.32941	5.92919
	0.03	0	0.0084	0.37475	0.82357	1.13809	1.36662	1.82251	2.55406
	0.05	0	0.04256	0.40891	1.01088	1.41494	2.12293	3.14899	3.45409
	Physical and mechanical properties and durability

## Sheet: Stress-strain
Content of GO/%	0										0.01										0.03										0.05
Freeze-thaw cycles/N	0		50		100		150		200		0		25		50		100		125		0		25		50		100		125		0		25		50		100		125
Stress-strain	Strain/10-3	Stress/Mpa	Strain/10-3	Stress/Mpa	Strain/10-3	Stress/Mpa	Strain/10-3	Stress/Mpa	Strain/10-3	Stress/Mpa	Strain/10-3	Stress/Mpa	Strain/10-3	Stress/Mpa	Strain/10-3	Stress/Mpa	Strain/10-3	Stress/Mpa	Strain/10-3	Stress/Mpa	Strain/10-3	Stress/Mpa	Strain/10-3	Stress/Mpa	Strain/10-3	Stress/Mpa	Strain/10-3	Stress/Mpa	Strain/10-3	Stress/Mpa	Strain/10-3	Stress/Mpa	Strain/10-3	Stress/Mpa	Strain/10-3	Stress/Mpa	Strain/10-3	Stress/Mpa	Strain/10-3	Stress/Mpa
	0	0	0	0	0	0	0	0	0	0	0	0	0	0	0	0	0	0	0	0	0	0	0	0	0	0	0	0	0	0	0	0	0	0	0	0	0	0	0	0
	0	0	0.1	1	0.15	2.3	0.15	1.5	0.2	0.49	0.1	1.8	0.1	3	0.1	0.5	0.2	2.1	0.1	0.7	0.1	2.5	0.1	2.5	0.1	2.5	0.1	3.5	0.1	2	0.1	2	0.1	3	0.17	3.6	0.25	5	0.1	1
	0	0	0.2	3	0.30519	4.74398	0.30207	3.67094	0.35	0.7	0.2	4	0.2	5	0.2	1.5	0.45368	4.63002	0.2	1.3	0.2	5	0.2	6.5	0.20469	4.7939	0.25078	7.60113	0.2	4.5	0.2	5	0.20084	6.0642	0.35138	7.33159	0.50121	9.80222	0.2	2.4
	0.10265	4	0.3	6	0.40897	7.21242	0.40261	4.7052	0.5133	1.10725	0.30061	6.98823	0.3	8	0.3	3	0.55034	5.70524	0.3	2	0.30104	8.00023	0.30078	10.9109	0.30408	7.16106	0.35131	9.80294	0.3	7	0.30138	8.43437	0.30138	9.2594	0.40332	8.5498	0.60174	11.7703	0.3	4
	0.20319	7.78061	0.40084	9.04946	0.50971	9.62201	0.50335	5.96739	0.60912	1.3016	0.40031	9.53268	0.40654	11.1425	0.4	4.5	0.65004	6.98906	0.4	3	0.40084	10.7926	0.40131	14.6677	0.40084	9.5878	0.40074	10.9988	0.40292	9.63917	0.40024	11.7078	0.40024	12.9207	0.45024	9.74118	0.70238	13.7815	0.4	5.2
	0.30016	10.4069	0.50138	11.9497	0.51799	9.867	0.60022	7.37776	0.70369	1.42816	0.50084	12.0309	0.45021	12.1225	0.50153	6.16549	0.75057	8.50363	0.5	4	0.50138	14.1077	0.45074	16.5552	0.45279	11.2267	0.45185	12.3279	0.5	12.2096	0.50078	14.9692	0.50078	17.1554	0.55078	12.5604	0.80292	15.8911	0.55057	7.32785
	0.40007	13.716	0.60024	14.6654	0.60292	12.06	0.70034	9.0636	0.8014	1.73346	0.60138	15.1523	0.50131	13.8382	0.60238	7.59884	0.85111	10.2126	0.6	5	0.60024	17.699	0.50185	18.6841	0.50138	12.7442	0.55238	15.133	0.60022	15.0555	0.60131	17.445	0.55021	19.364	0.65131	15.7704	0.9	17.9567	0.65111	8.6332
	0.50061	17.6565	0.70078	18.0907	0.7	15.1486	0.75144	10.007	0.90309	2.03877	0.70024	19.0572	0.55147	15.5745	0.70292	9.23039	0.95165	12.1128	0.7018	6.2623	0.70078	20.7842	0.60238	22.6714	0.55332	14.4889	0.65292	17.9164	0.70034	18.1584	0.70185	20.3212	0.60131	21.8359	0.75185	19.3878	1.00022	19.8688	0.75165	10.0651
	0.60031	21.5508	0.80131	21.7099	0.80022	18.4227	0.80004	10.8878	1.00111	2.3135	0.80078	23.0639	0.60185	17.1487	0.8	11.0122	1.05051	14.0689	0.80234	7.23998	0.80131	25.3589	0.65098	24.5598	0.60024	16.1256	0.70308	19.2903	0.75144	19.853	0.80238	24.2792	0.65074	24.0835	0.85238	22.8788	1.10034	21.6266	0.85051	11.5759
	0.70084	25.457	0.90185	25.3097	0.90034	21.7722	0.90057	12.7859	1.105	2.76106	0.90131	27.0174	0.70238	20.3999	0.90022	12.8523	1.15104	15.9722	0.90287	8.31219	0.90185	30.5391	0.70292	26.5235	0.70078	19.7499	0.75	20.5538	0.80004	21.4387	0.90292	29.1958	0.70185	26.6496	0.95292	26.3124	1.20004	22.8901	0.95104	13.1664
	0.80138	28.5872	1.00238	28.5045	1.00004	24.9693	1.00111	14.5313	1.20239	3.24803	1.00185	31.158	0.80292	23.3445	1.00034	14.7361	1.25147	17.53	1.00362	9.49993	1.00238	34.4108	0.75151	28.1746	0.80131	23.4427	0.85022	23.2386	0.90057	24.6711	1	33.9763	0.80238	31.2889	1.05	29.2541	1.30057	23.5722	1.05158	14.7473
	0.90024	30.834	1.1046	31.2343	1.10057	27.6675	1.05305	15.4152	1.30021	3.70526	1.10238	34.8275	0.9	25.7415	1.10004	16.4956	1.3518	18.6625	1.10007	10.6712	1.10261	37.3524	0.8	30.0323	0.90185	27.0972	0.95034	25.5094	1.00111	27.374	1.10022	37.8074	0.90292	35.5804	1.15022	31.2733	1.40101	23.2695	1.15201	16.2127
	1.00067	31.9992	1.2	33.7823	1.20101	29.2412	1.10165	16.1502	1.40053	4.23018	1.20292	36.961	1.00692	27.9831	1.20057	17.9551	1.45234	19.4161	1.20061	11.9527	1.20314	38.7586	0.90022	34.2187	1.00238	30.4288	1.05004	27.4571	1.10165	29.6891	1.20034	40.2458	1	38.4162	1.25379	32.3273	1.50133	21.6004	1.25234	17.3743
	1.101	32.9283	1.30022	35.6738	1.31086	29.967	1.2004	17.326	1.50023	4.79234	1.30314	38.1778	1.10034	29.1084	1.30101	19.9	1.55057	19.5919	1.30031	13.1806	1.30284	38.2456	0.95091	36.1951	1.10292	32.6921	1.15047	28.5494	1.2004	31.3154	1.30423	41.0976	1.10734	39.0201	1.35402	32.0689	1.60292	18.9716	1.35287	18.3409
	1.20541	32.1245	1.40348	36.4182	1.40752	29.2322	1.30073	17.9826	1.60181	5.40742	1.40232	38.7465	1.20391	27.8261	1.40133	20.5	1.65257	18.6507	1.40084	14.3221	1.41113	35.2183	0.99112	37.4518	1.20241	33.0211	1.25425	28.8093	1.30481	30.5026	1.41387	34.5585	1.20411	25.8601	1.45057	29.8837	1.71099	16.2112	1.45268	18.8487
	1.31139	28.4731	1.50685	34.2526	1.50827	27.4038	1.34053	18.0616	1.70246	6.0329	1.50369	37.8097	1.30047	24.7861	1.50292	19	1.75143	16.9596	1.50106	15.3073	1.53146	31.3999	1.07076	32.769	1.30556	30.4468	1.3506	27.3408	1.40242	28.3587	1.52143	22.1136	1.31575	16.416	1.57185	25.5951	1.81216	14.3817	1.55227	19.1398
	1.40596	24.3685	1.61723	30.3088	1.61572	23.7839	1.5062	17.8762	1.80173	6.58538	1.62454	30.0365	1.40844	20.9227	1.60251	17.2336	1.85867	13.5433	1.6016	16.1226	1.61524	28.0016	1.15753	17.7757	1.42422	23.5133	1.46779	23.8477	1.51542	23.6578	1.61044	17.801	1.41366	15.0564	1.67029	21.4628	1.91939	12.6117	1.65553	18.9589
	1.50628	20.53	1.70383	25.3187	1.71772	20.435	1.60338	17.0042	1.90238	7.19828	1.7256	22.5268	1.51715	17.2217	1.70713	15.8143	1.95051	10.7911	1.70214	16.6737	1.70373	24.6641	1.22518	14.3489	1.5165	16.3274	1.56989	21.0435	1.61072	19.9845	1.70407	15.553			1.75595	17.0899	2.00736	10.9363	1.7502	18.4474
	1.60085	18.4674	1.81882	21.4252	1.81878	17.1115	1.70204	15.4025	2.00396	7.81336			1.61077	14.6155	1.81741	13.9706	2.05713	8.81341	1.80529	16.8844	1.81285	22.1942	1.30561	12.6855	1.61746	11.4837	1.65629	19.3431	1.70455	18.1204	1.82251	12.6869			1.85754	15.6967	2.10005	9.76873	1.86885	17.3244
	1.7416	16.9484	1.90512	19.0706	1.92288	14.6654	1.80655	13.2782	2.1045	8.37697			1.70806	12.8961	1.91072	12.6073	2.15923	7.38816	1.90426	16.7585	1.92648	20.1967	1.41285	11.2371			1.76353	17.1383	1.80393	15.9365	1.90116	11.8313			1.95294	14.9372	2.21744	8.88557	1.96855	16.1636
	1.81313	15.7644	2.02031	16.1003	2.01849	12.879	1.91651	11.0219	2.20472	8.76349			1.80294	11.4732	2.00622	11.3458	2.26427	6.41859	2.01275	16.0296	2.01235	18.9179					1.85621	15.0317	1.90101	13.8441	2.00191	10.5498			2.05191	13.3385			2.05244	15.1784
	1.90696	14.3259	2.11048	13.5753			2.01349	9.34499	2.304	9.1053			1.92338	10.1009	2.10016	10.2534	2.36481	5.53553	2.10836	14.8336	2.12629	17.1062					1.95005	13.5588	2.00092	12.3406	2.10244	9.81563							2.15968	13.859
	2.00122	13.8106	2.22673	11.5923			2.11486	8.11711	2.40495	9.48651			2.00925	9.00474	2.2096	9.48423			2.20031	13.7494	2.21332	15.5924							2.10491	10.3004	2.21607	9.22883							2.26859	12.7011
			2.30873	10.4865			2.2154	7.16397	2.5013	9.80742			2.10863	7.98682	2.30427	8.82152			2.3087	12.3362	2.30045	14.6364							2.20001	9.22363	2.30582	8.1298							2.36044	11.6727
			2.40748	9.20128			2.31374	6.40601	2.60372	9.98835			2.20278	7.61745	2.40062	7.98161			2.4217	10.8797	2.4145	13.8098							2.30871	8.83795	2.4451	7.49756							2.47396	10.6511
			2.50404	8.34796					2.70174	10.02			2.31128	7.29353	2.51205	7.46262					2.50152	13.328							2.41406	8.42387	2.51422	7.20275							2.56339	10.001
			2.61327	7.60331					2.8071	9.72776					2.60546	7.03814					2.61557	12.4442							2.50308	7.83198	2.60093	6.82445
									2.90093	9.48131					2.71396	6.64497					2.72438	12.0063
									3.0066	9.16852
									3.10839	8.78585
									3.20526	8.45372
									3.31459	8.02186
									3.41293	7.56608
									3.50917	7.07319
									3.6095	6.51176
									3.71004	6.05307
									3.81047	5.55935

## Sheet: XRD 
Content of GO/%
0		0.01		0.03		0.05
2θ（°）	Intensity	2θ（°）	Intensity	2θ（°）	Intensity	2θ（°）	Intensity
10.02	166.667	10	1646.67	10	2740	10	4193.33
10.04	173.333	10.02	1706.67	10.02	2673.33	10.02	4133.33
10.06	160	10.04	1666.67	10.04	2686.67	10.04	4113.33
10.08	166.667	10.06	1700	10.06	2753.33	10.06	4186.67
10.1	260	10.08	1666.67	10.08	2666.67	10.08	4186.67
10.12	246.667	10.1	1640	10.1	2666.67	10.1	4133.33
10.14	146.667	10.12	1786.67	10.12	2713.33	10.12	4166.67
10.16	153.333	10.14	1680	10.14	2660	10.14	4160
10.18	146.667	10.16	1700	10.16	2673.33	10.16	4186.67
10.2	193.333	10.18	1700	10.18	2660	10.18	4193.33
10.22	213.333	10.2	1593.33	10.2	2620	10.2	4133.33
10.24	180	10.22	1680	10.22	2606.67	10.22	4166.67
10.26	120	10.24	1613.33	10.24	2733.33	10.24	4160
10.28	160	10.26	1646.67	10.26	2626.67	10.26	4133.33
10.3	193.333	10.28	1666.67	10.28	2626.67	10.28	4160
10.32	193.333	10.3	1633.33	10.3	2640	10.3	4206.67
10.34	120	10.32	1706.67	10.32	2646.67	10.32	4233.33
10.36	186.667	10.34	1660	10.34	2706.67	10.34	4146.67
10.38	160	10.36	1653.33	10.36	2686.67	10.36	4160
10.4	146.667	10.38	1686.67	10.38	2646.67	10.38	4240
10.42	173.333	10.4	1686.67	10.4	2640	10.4	4100
10.44	166.667	10.42	1646.67	10.42	2626.67	10.42	4140
10.46	226.667	10.44	1633.33	10.44	2660	10.44	4193.33
10.48	160	10.46	1680	10.46	2640	10.46	4246.67
10.5	160	10.48	1653.33	10.48	2706.67	10.48	4166.67
10.52	126.667	10.5	1646.67	10.5	2706.67	10.5	4146.67
10.54	180	10.52	1653.33	10.52	2660	10.52	4160
10.56	206.667	10.54	1700	10.54	2720	10.54	4233.33
10.58	180	10.56	1680	10.56	2693.33	10.56	4200
10.6	186.667	10.58	1673.33	10.58	2706.67	10.58	4226.67
10.62	180	10.6	1700	10.6	2720	10.6	4226.67
10.64	220	10.62	1653.33	10.62	2693.33	10.62	4113.33
10.66	206.667	10.64	1726.67	10.64	2700	10.64	4126.67
10.68	166.667	10.66	1653.33	10.66	2693.33	10.66	4153.33
10.7	200	10.68	1666.67	10.68	2720	10.68	4120
10.72	166.667	10.7	1680	10.7	2733.33	10.7	4166.67
10.74	226.667	10.72	1720	10.72	2760	10.72	4180
10.76	200	10.74	1673.33	10.74	2726.67	10.74	4180
10.78	220	10.76	1673.33	10.76	2706.67	10.76	4093.33
10.8	193.333	10.78	1646.67	10.78	2740	10.78	4180
10.82	173.333	10.8	1693.33	10.8	2620	10.8	4146.67
10.84	133.333	10.82	1620	10.82	2720	10.82	4180
10.86	193.333	10.84	1720	10.84	2666.67	10.84	4206.67
10.88	240	10.86	1706.67	10.86	2686.67	10.86	4173.33
10.9	153.333	10.88	1740	10.88	2733.33	10.88	4186.67
10.92	200	10.9	1693.33	10.9	2766.67	10.9	4146.67
10.94	180	10.92	1680	10.92	2673.33	10.92	4153.33
10.96	240	10.94	1673.33	10.94	2713.33	10.94	4200
10.98	166.667	10.96	1706.67	10.96	2633.33	10.96	4166.67
11	186.667	10.98	1666.67	10.98	2726.67	10.98	4233.33
11.02	213.333	11	1686.67	11	2700	11	4126.67
11.04	233.333	11.02	1720	11.02	2733.33	11.02	4166.67
11.06	193.333	11.04	1640	11.04	2720	11.04	4113.33
11.08	173.333	11.06	1646.67	11.06	2660	11.06	4186.67
11.1	246.667	11.08	1720	11.08	2653.33	11.08	4213.33
11.12	233.333	11.1	1780	11.1	2713.33	11.1	4280
11.14	253.333	11.12	1706.67	11.12	2666.67	11.12	4226.67
11.16	193.333	11.14	1706.67	11.14	2660	11.14	4186.67
11.18	180	11.16	1706.67	11.16	2666.67	11.16	4180
11.2	273.333	11.18	1773.33	11.18	2713.33	11.18	4233.33
11.22	253.333	11.2	1653.33	11.2	2753.33	11.2	4180
11.24	233.333	11.22	1740	11.22	2693.33	11.22	4220
11.26	306.667	11.24	1773.33	11.24	2786.67	11.24	4213.33
11.28	220	11.26	1706.67	11.26	2746.67	11.26	4140
11.3	233.333	11.28	1686.67	11.28	2693.33	11.28	4193.33
11.32	260	11.3	1753.33	11.3	2680	11.3	4200
11.34	273.333	11.32	1673.33	11.32	2693.33	11.32	4146.67
11.36	233.333	11.34	1700	11.34	2733.33	11.34	4153.33
11.38	326.667	11.36	1693.33	11.36	2793.33	11.36	4186.67
11.4	273.333	11.38	1686.67	11.38	2680	11.38	4226.67
11.42	200	11.4	1780	11.4	2726.67	11.4	4120
11.44	293.333	11.42	1773.33	11.42	2740	11.42	4240
11.46	253.333	11.44	1673.33	11.44	2713.33	11.44	4226.67
11.48	333.333	11.46	1760	11.46	2813.33	11.46	4273.33
11.5	346.667	11.48	1733.33	11.48	2800	11.48	4160
11.52	253.333	11.5	1720	11.5	2753.33	11.5	4200
11.54	453.333	11.52	1806.67	11.52	2780	11.52	4233.33
11.56	286.667	11.54	1706.67	11.54	2820	11.54	4226.67
11.58	320	11.56	1760	11.56	2766.67	11.56	4326.67
11.6	280	11.58	1806.67	11.58	2800	11.58	4200
11.62	280	11.6	1746.67	11.6	2773.33	11.6	4226.67
11.64	233.333	11.62	1780	11.62	2773.33	11.62	4253.33
11.66	286.667	11.64	1820	11.64	2880	11.64	4186.67
11.68	260	11.66	1786.67	11.66	2773.33	11.66	4206.67
11.7	220	11.68	1720	11.68	2773.33	11.68	4253.33
11.72	200	11.7	1726.67	11.7	2760	11.7	4193.33
11.74	186.667	11.72	1820	11.72	2766.67	11.72	4213.33
11.76	180	11.74	1713.33	11.74	2766.67	11.74	4206.67
11.78	213.333	11.76	1740	11.76	2760	11.76	4173.33
11.8	153.333	11.78	1733.33	11.78	2686.67	11.78	4180
11.82	146.667	11.8	1746.67	11.8	2693.33	11.8	4153.33
11.84	153.333	11.82	1726.67	11.82	2673.33	11.82	4106.67
11.86	240	11.84	1686.67	11.84	2646.67	11.84	4160
11.88	200	11.86	1726.67	11.86	2700	11.86	4106.67
11.9	133.333	11.88	1753.33	11.88	2660	11.88	4166.67
11.92	160	11.9	1680	11.9	2680	11.9	4140
11.94	226.667	11.92	1693.33	11.92	2660	11.92	4080
11.96	160	11.94	1673.33	11.94	2673.33	11.94	4166.67
11.98	180	11.96	1720	11.96	2680	11.96	4240
12	146.667	11.98	1653.33	11.98	2686.67	11.98	4146.67
12.02	180	12	1673.33	12	2673.33	12	4160
12.04	180	12.02	1686.67	12.02	2666.67	12.02	4173.33
12.06	180	12.04	1640	12.04	2626.67	12.04	4173.33
12.08	213.333	12.06	1646.67	12.06	2706.67	12.06	4160
12.1	133.333	12.08	1666.67	12.08	2666.67	12.08	4133.33
12.12	146.667	12.1	1700	12.1	2653.33	12.1	4180
12.14	146.667	12.12	1653.33	12.12	2686.67	12.12	4146.67
12.16	113.333	12.14	1613.33	12.14	2606.67	12.14	4140
12.18	120	12.16	1680	12.16	2626.67	12.16	4106.67
12.2	166.667	12.18	1613.33	12.18	2700	12.18	4140
12.22	146.667	12.2	1673.33	12.2	2606.67	12.2	4153.33
12.24	173.333	12.22	1626.67	12.22	2606.67	12.22	4160
12.26	180	12.24	1653.33	12.24	2626.67	12.24	4133.33
12.28	133.333	12.26	1626.67	12.26	2586.67	12.26	4166.67
12.3	106.667	12.28	1660	12.28	2673.33	12.28	4206.67
12.32	200	12.3	1653.33	12.3	2673.33	12.3	4146.67
12.34	160	12.32	1673.33	12.32	2573.33	12.32	4186.67
12.36	133.333	12.34	1640	12.34	2606.67	12.34	4153.33
12.38	126.667	12.36	1680	12.36	2606.67	12.36	4146.67
12.4	160	12.38	1653.33	12.38	2620	12.38	4186.67
12.42	106.667	12.4	1660	12.4	2686.67	12.4	4086.67
12.44	120	12.42	1666.67	12.42	2640	12.42	4113.33
12.46	140	12.44	1640	12.44	2720	12.44	4146.67
12.48	106.667	12.46	1620	12.46	2660	12.46	4133.33
12.5	106.667	12.48	1653.33	12.48	2626.67	12.48	4160
12.52	173.333	12.5	1626.67	12.5	2646.67	12.5	4133.33
12.54	153.333	12.52	1666.67	12.52	2600	12.52	4146.67
12.56	140	12.54	1680	12.54	2626.67	12.54	4080
12.58	153.333	12.56	1640	12.56	2633.33	12.56	4166.67
12.6	173.333	12.58	1620	12.58	2673.33	12.58	4133.33
12.62	160	12.6	1613.33	12.6	2586.67	12.6	4133.33
12.64	80	12.62	1626.67	12.62	2586.67	12.62	4046.67
12.66	173.333	12.64	1553.33	12.64	2680	12.64	4086.67
12.68	106.667	12.66	1646.67	12.66	2666.67	12.66	4133.33
12.7	153.333	12.68	1586.67	12.68	2646.67	12.68	4146.67
12.72	120	12.7	1646.67	12.7	2620	12.7	4180
12.74	100	12.72	1633.33	12.72	2640	12.72	4120
12.76	93.3333	12.74	1640	12.74	2680	12.74	4133.33
12.78	100	12.76	1580	12.76	2640	12.76	4146.67
12.8	133.333	12.78	1620	12.78	2660	12.78	4120
12.82	153.333	12.8	1646.67	12.8	2620	12.8	4160
12.84	133.333	12.82	1620	12.82	2646.67	12.82	4153.33
12.86	146.667	12.84	1626.67	12.84	2600	12.84	4140
12.88	140	12.86	1640	12.86	2580	12.86	4100
12.9	133.333	12.88	1606.67	12.88	2613.33	12.88	4133.33
12.92	86.6667	12.9	1613.33	12.9	2626.67	12.9	4180
12.94	126.667	12.92	1593.33	12.92	2640	12.92	4113.33
12.96	133.333	12.94	1620	12.94	2580	12.94	4113.33
12.98	146.667	12.96	1586.67	12.96	2626.67	12.96	4146.67
13	186.667	12.98	1600	12.98	2580	12.98	4153.33
13.02	133.333	13	1640	13	2660	13	4173.33
13.04	86.6667	13.02	1593.33	13.02	2673.33	13.02	4166.67
13.06	180	13.04	1646.67	13.04	2606.67	13.04	4113.33
13.08	133.333	13.06	1646.67	13.06	2653.33	13.06	4086.67
13.1	193.333	13.08	1600	13.08	2640	13.08	4113.33
13.12	133.333	13.1	1580	13.1	2606.67	13.1	4133.33
13.14	146.667	13.12	1640	13.12	2620	13.12	4093.33
13.16	73.3333	13.14	1600	13.14	2613.33	13.14	4113.33
13.18	146.667	13.16	1580	13.16	2620	13.16	4106.67
13.2	160	13.18	1606.67	13.18	2613.33	13.18	4126.67
13.22	193.333	13.2	1640	13.2	2666.67	13.2	4100
13.24	126.667	13.22	1666.67	13.22	2606.67	13.22	4120
13.26	113.333	13.24	1620	13.24	2653.33	13.24	4106.67
13.28	73.3333	13.26	1620	13.26	2633.33	13.26	4100
13.3	93.3333	13.28	1680	13.28	2593.33	13.28	4160
13.32	113.333	13.3	1626.67	13.3	2640	13.3	4113.33
13.34	133.333	13.32	1620	13.32	2613.33	13.32	4080
13.36	86.6667	13.34	1666.67	13.34	2606.67	13.34	4140
13.38	173.333	13.36	1566.67	13.36	2613.33	13.36	4106.67
13.4	93.3333	13.38	1653.33	13.38	2613.33	13.38	4133.33
13.42	113.333	13.4	1580	13.4	2613.33	13.4	4113.33
13.44	133.333	13.42	1626.67	13.42	2600	13.42	4133.33
13.46	126.667	13.44	1613.33	13.44	2573.33	13.44	4153.33
13.48	93.3333	13.46	1653.33	13.46	2593.33	13.46	4100
13.5	66.6667	13.48	1600	13.48	2600	13.48	4153.33
13.52	120	13.5	1646.67	13.5	2593.33	13.5	4120
13.54	126.667	13.52	1573.33	13.52	2586.67	13.52	4113.33
13.56	80	13.54	1586.67	13.54	2606.67	13.54	4113.33
13.58	133.333	13.56	1606.67	13.56	2586.67	13.56	4100
13.6	133.333	13.58	1586.67	13.58	2613.33	13.58	4186.67
13.62	93.3333	13.6	1640	13.6	2613.33	13.6	4093.33
13.64	80	13.62	1620	13.62	2633.33	13.62	4146.67
13.66	93.3333	13.64	1626.67	13.64	2613.33	13.64	4166.67
13.68	146.667	13.66	1620	13.66	2620	13.66	4086.67
13.7	126.667	13.68	1640	13.68	2626.67	13.68	4126.67
13.72	113.333	13.7	1626.67	13.7	2686.67	13.7	4126.67
13.74	80	13.72	1613.33	13.72	2626.67	13.72	4100
13.76	140	13.74	1613.33	13.74	2626.67	13.74	4120
13.78	126.667	13.76	1653.33	13.76	2640	13.76	4106.67
13.8	93.3333	13.78	1686.67	13.78	2626.67	13.78	4106.67
13.82	133.333	13.8	1573.33	13.8	2560	13.8	4093.33
13.84	126.667	13.82	1606.67	13.82	2633.33	13.82	4113.33
13.86	126.667	13.84	1620	13.84	2586.67	13.84	4146.67
13.88	166.667	13.86	1593.33	13.86	2606.67	13.86	4140
13.9	166.667	13.88	1606.67	13.88	2593.33	13.88	4160
13.92	173.333	13.9	1606.67	13.9	2606.67	13.9	4140
13.94	80	13.92	1593.33	13.92	2580	13.92	4113.33
13.96	73.3333	13.94	1613.33	13.94	2600	13.94	4093.33
13.98	140	13.96	1606.67	13.96	2633.33	13.96	4140
14	106.667	13.98	1606.67	13.98	2600	13.98	4133.33
14.02	93.3333	14	1640	14	2593.33	14	4113.33
14.04	93.3333	14.02	1660	14.02	2633.33	14.02	4120
14.06	106.667	14.04	1573.33	14.04	2600	14.04	4113.33
14.08	140	14.06	1620	14.06	2606.67	14.06	4066.67
14.1	106.667	14.08	1633.33	14.08	2613.33	14.08	4186.67
14.12	153.333	14.1	1586.67	14.1	2640	14.1	4126.67
14.14	160	14.12	1646.67	14.12	2593.33	14.12	4113.33
14.16	106.667	14.14	1606.67	14.14	2560	14.14	4100
14.18	113.333	14.16	1566.67	14.16	2620	14.16	4120
14.2	100	14.18	1560	14.18	2573.33	14.18	4133.33
14.22	93.3333	14.2	1586.67	14.2	2613.33	14.2	4093.33
14.24	153.333	14.22	1633.33	14.22	2593.33	14.22	4080
14.26	160	14.24	1593.33	14.24	2600	14.24	4106.67
14.28	120	14.26	1586.67	14.26	2593.33	14.26	4140
14.3	100	14.28	1606.67	14.28	2573.33	14.28	4106.67
14.32	113.333	14.3	1606.67	14.3	2673.33	14.3	4153.33
14.34	146.667	14.32	1620	14.32	2586.67	14.32	4146.67
14.36	80	14.34	1600	14.34	2626.67	14.34	4106.67
14.38	120	14.36	1586.67	14.36	2566.67	14.36	4073.33
14.4	120	14.38	1586.67	14.38	2593.33	14.38	4120
14.42	126.667	14.4	1580	14.4	2626.67	14.4	4126.67
14.44	153.333	14.42	1633.33	14.42	2633.33	14.42	4080
14.46	140	14.44	1653.33	14.44	2626.67	14.44	4086.67
14.48	140	14.46	1680	14.46	2593.33	14.46	4113.33
14.5	120	14.48	1580	14.48	2706.67	14.48	4086.67
14.52	106.667	14.5	1593.33	14.5	2600	14.5	4100
14.54	133.333	14.52	1580	14.52	2673.33	14.52	4173.33
14.56	60	14.54	1640	14.54	2653.33	14.54	4133.33
14.58	120	14.56	1600	14.56	2586.67	14.56	4126.67
14.6	93.3333	14.58	1613.33	14.58	2666.67	14.58	4113.33
14.62	140	14.6	1560	14.6	2573.33	14.6	4086.67
14.64	133.333	14.62	1600	14.62	2593.33	14.62	4100
14.66	113.333	14.64	1606.67	14.64	2653.33	14.64	4146.67
14.68	186.667	14.66	1626.67	14.66	2613.33	14.66	4140
14.7	160	14.68	1613.33	14.68	2626.67	14.68	4106.67
14.72	106.667	14.7	1626.67	14.7	2620	14.7	4140
14.74	166.667	14.72	1606.67	14.72	2660	14.72	4173.33
14.76	93.3333	14.74	1646.67	14.74	2613.33	14.74	4100
14.78	140	14.76	1553.33	14.76	2600	14.76	4080
14.8	166.667	14.78	1633.33	14.78	2580	14.78	4093.33
14.82	126.667	14.8	1593.33	14.8	2580	14.8	4093.33
14.84	113.333	14.82	1606.67	14.82	2606.67	14.82	4113.33
14.86	46.6667	14.84	1606.67	14.84	2586.67	14.84	4113.33
14.88	93.3333	14.86	1580	14.86	2633.33	14.86	4146.67
14.9	133.333	14.88	1600	14.88	2600	14.88	4066.67
14.92	113.333	14.9	1560	14.9	2626.67	14.9	4173.33
14.94	120	14.92	1613.33	14.92	2613.33	14.92	4113.33
14.96	86.6667	14.94	1613.33	14.94	2606.67	14.94	4073.33
14.98	113.333	14.96	1593.33	14.96	2606.67	14.96	4093.33
15	173.333	14.98	1613.33	14.98	2600	14.98	4133.33
15.02	133.333	15	1606.67	15	2640	15	4133.33
15.04	146.667	15.02	1606.67	15.02	2573.33	15.02	4066.67
15.06	93.3333	15.04	1640	15.04	2600	15.04	4120
15.08	126.667	15.06	1593.33	15.06	2640	15.06	4126.67
15.1	86.6667	15.08	1606.67	15.08	2600	15.08	4153.33
15.12	106.667	15.1	1646.67	15.1	2593.33	15.1	4106.67
15.14	120	15.12	1606.67	15.12	2646.67	15.12	4080
15.16	86.6667	15.14	1620	15.14	2593.33	15.14	4146.67
15.18	133.333	15.16	1593.33	15.16	2626.67	15.16	4113.33
15.2	140	15.18	1593.33	15.18	2613.33	15.18	4153.33
15.22	106.667	15.2	1600	15.2	2593.33	15.2	4093.33
15.24	120	15.22	1613.33	15.22	2640	15.22	4113.33
15.26	106.667	15.24	1606.67	15.24	2600	15.24	4120
15.28	113.333	15.26	1620	15.26	2626.67	15.26	4113.33
15.3	86.6667	15.28	1613.33	15.28	2593.33	15.28	4113.33
15.32	86.6667	15.3	1673.33	15.3	2640	15.3	4066.67
15.34	93.3333	15.32	1620	15.32	2613.33	15.32	4093.33
15.36	100	15.34	1633.33	15.34	2600	15.34	4113.33
15.38	100	15.36	1653.33	15.36	2613.33	15.36	4120
15.4	80	15.38	1633.33	15.38	2606.67	15.38	4120
15.42	106.667	15.4	1686.67	15.4	2653.33	15.4	4066.67
15.44	106.667	15.42	1593.33	15.42	2586.67	15.42	4080
15.46	106.667	15.44	1646.67	15.44	2640	15.44	4120
15.48	120	15.46	1673.33	15.46	2573.33	15.46	4100
15.5	100	15.48	1626.67	15.48	2566.67	15.48	4066.67
15.52	106.667	15.5	1633.33	15.5	2600	15.5	4113.33
15.54	133.333	15.52	1600	15.52	2580	15.52	4133.33
15.56	120	15.54	1620	15.54	2626.67	15.54	4100
15.58	140	15.56	1613.33	15.56	2586.67	15.56	4146.67
15.6	133.333	15.58	1613.33	15.58	2606.67	15.58	4106.67
15.62	100	15.6	1633.33	15.6	2620	15.6	4120
15.64	86.6667	15.62	1653.33	15.62	2633.33	15.62	4173.33
15.66	133.333	15.64	1680	15.64	2586.67	15.64	4153.33
15.68	126.667	15.66	1673.33	15.66	2646.67	15.66	4146.67
15.7	106.667	15.68	1673.33	15.68	2713.33	15.68	4126.67
15.72	126.667	15.7	1633.33	15.7	2586.67	15.7	4106.67
15.74	100	15.72	1660	15.72	2653.33	15.72	4133.33
15.76	140	15.74	1693.33	15.74	2640	15.74	4106.67
15.78	106.667	15.76	1686.67	15.76	2653.33	15.76	4113.33
15.8	160	15.78	1673.33	15.78	2620	15.78	4146.67
15.82	120	15.8	1740	15.8	2733.33	15.8	4113.33
15.84	100	15.82	1680	15.82	2626.67	15.82	4100
15.86	166.667	15.84	1666.67	15.84	2626.67	15.84	4133.33
15.88	193.333	15.86	1606.67	15.86	2606.67	15.86	4126.67
15.9	113.333	15.88	1606.67	15.88	2713.33	15.88	4146.67
15.92	120	15.9	1613.33	15.9	2606.67	15.9	4153.33
15.94	146.667	15.92	1640	15.92	2606.67	15.92	4093.33
15.96	113.333	15.94	1613.33	15.94	2673.33	15.94	4120
15.98	120	15.96	1686.67	15.96	2600	15.96	4126.67
16	80	15.98	1693.33	15.98	2606.67	15.98	4113.33
16.02	113.333	16	1626.67	16	2606.67	16	4160
16.04	146.667	16.02	1613.33	16.02	2600	16.02	4153.33
16.06	80	16.04	1626.67	16.04	2646.67	16.04	4120
16.08	153.333	16.06	1660	16.06	2606.67	16.06	4160
16.1	120	16.08	1653.33	16.08	2626.67	16.08	4086.67
16.12	166.667	16.1	1626.67	16.1	2613.33	16.1	4140
16.14	146.667	16.12	1593.33	16.12	2600	16.12	4086.67
16.16	106.667	16.14	1640	16.14	2613.33	16.14	4106.67
16.18	133.333	16.16	1640	16.16	2640	16.16	4080
16.2	160	16.18	1640	16.18	2620	16.18	4133.33
16.22	146.667	16.2	1613.33	16.2	2613.33	16.2	4126.67
16.24	140	16.22	1633.33	16.22	2633.33	16.22	4086.67
16.26	93.3333	16.24	1640	16.24	2580	16.24	4146.67
16.28	140	16.26	1600	16.26	2633.33	16.26	4166.67
16.3	133.333	16.28	1566.67	16.28	2606.67	16.28	4113.33
16.32	106.667	16.3	1613.33	16.3	2653.33	16.3	4100
16.34	140	16.32	1626.67	16.32	2593.33	16.32	4100
16.36	113.333	16.34	1580	16.34	2666.67	16.34	4100
16.38	126.667	16.36	1600	16.36	2593.33	16.36	4100
16.4	113.333	16.38	1600	16.38	2606.67	16.38	4153.33
16.42	133.333	16.4	1613.33	16.4	2646.67	16.4	4146.67
16.44	106.667	16.42	1586.67	16.42	2646.67	16.42	4086.67
16.46	140	16.44	1633.33	16.44	2606.67	16.44	4120
16.48	100	16.46	1580	16.46	2633.33	16.46	4100
16.5	86.6667	16.48	1620	16.48	2613.33	16.48	4093.33
16.52	86.6667	16.5	1613.33	16.5	2626.67	16.5	4106.67
16.54	100	16.52	1633.33	16.52	2593.33	16.52	4073.33
16.56	120	16.54	1693.33	16.54	2633.33	16.54	4100
16.58	126.667	16.56	1593.33	16.56	2620	16.56	4126.67
16.6	140	16.58	1613.33	16.58	2620	16.58	4113.33
16.62	93.3333	16.6	1560	16.6	2593.33	16.6	4140
16.64	106.667	16.62	1600	16.62	2586.67	16.62	4153.33
16.66	153.333	16.64	1646.67	16.64	2593.33	16.64	4120
16.68	173.333	16.66	1640	16.66	2633.33	16.66	4113.33
16.7	120	16.68	1640	16.68	2586.67	16.68	4113.33
16.72	100	16.7	1606.67	16.7	2686.67	16.7	4146.67
16.74	160	16.72	1626.67	16.72	2600	16.72	4093.33
16.76	126.667	16.74	1593.33	16.74	2593.33	16.74	4140
16.78	66.6667	16.76	1633.33	16.76	2586.67	16.76	4106.67
16.8	100	16.78	1606.67	16.78	2633.33	16.78	4120
16.82	86.6667	16.8	1660	16.8	2613.33	16.8	4186.67
16.84	106.667	16.82	1666.67	16.82	2613.33	16.82	4106.67
16.86	120	16.84	1626.67	16.84	2640	16.84	4080
16.88	120	16.86	1606.67	16.86	2626.67	16.86	4153.33
16.9	120	16.88	1600	16.88	2593.33	16.88	4093.33
16.92	93.3333	16.9	1573.33	16.9	2620	16.9	4106.67
16.94	93.3333	16.92	1600	16.92	2573.33	16.92	4080
16.96	120	16.94	1586.67	16.94	2613.33	16.94	4160
16.98	86.6667	16.96	1573.33	16.96	2666.67	16.96	4153.33
17	160	16.98	1566.67	16.98	2613.33	16.98	4133.33
17.02	100	17	1633.33	17	2593.33	17	4093.33
17.04	133.333	17.02	1660	17.02	2613.33	17.02	4133.33
17.06	153.333	17.04	1560	17.04	2600	17.04	4146.67
17.08	153.333	17.06	1633.33	17.06	2600	17.06	4160
17.1	126.667	17.08	1600	17.08	2626.67	17.08	4126.67
17.12	126.667	17.1	1606.67	17.1	2626.67	17.1	4126.67
17.14	106.667	17.12	1606.67	17.12	2606.67	17.12	4153.33
17.16	166.667	17.14	1640	17.14	2586.67	17.14	4140
17.18	120	17.16	1573.33	17.16	2620	17.16	4146.67
17.2	113.333	17.18	1593.33	17.18	2640	17.18	4146.67
17.22	146.667	17.2	1573.33	17.2	2593.33	17.2	4140
17.24	126.667	17.22	1646.67	17.22	2700	17.22	4126.67
17.26	113.333	17.24	1633.33	17.24	2620	17.24	4206.67
17.28	133.333	17.26	1593.33	17.26	2646.67	17.26	4080
17.3	80	17.28	1620	17.28	2580	17.28	4133.33
17.32	146.667	17.3	1666.67	17.3	2573.33	17.3	4140
17.34	93.3333	17.32	1633.33	17.32	2606.67	17.32	4160
17.36	173.333	17.34	1620	17.34	2620	17.34	4213.33
17.38	180	17.36	1660	17.36	2606.67	17.36	4113.33
17.4	180	17.38	1620	17.38	2613.33	17.38	4126.67
17.42	146.667	17.4	1686.67	17.4	2580	17.4	4133.33
17.44	140	17.42	1646.67	17.42	2633.33	17.42	4146.67
17.46	206.667	17.44	1633.33	17.44	2640	17.44	4153.33
17.48	166.667	17.46	1640	17.46	2640	17.46	4120
17.5	126.667	17.48	1626.67	17.48	2586.67	17.48	4126.67
17.52	206.667	17.5	1660	17.5	2673.33	17.5	4066.67
17.54	166.667	17.52	1613.33	17.52	2653.33	17.52	4166.67
17.56	220	17.54	1626.67	17.54	2666.67	17.54	4140
17.58	213.333	17.56	1680	17.56	2633.33	17.56	4193.33
17.6	246.667	17.58	1633.33	17.58	2606.67	17.58	4193.33
17.62	313.333	17.6	1600	17.6	2653.33	17.6	4140
17.64	313.333	17.62	1640	17.62	2640	17.62	4193.33
17.66	266.667	17.64	1686.67	17.64	2626.67	17.64	4200
17.68	320	17.66	1653.33	17.66	2700	17.66	4166.67
17.7	300	17.68	1666.67	17.68	2706.67	17.68	4246.67
17.72	353.333	17.7	1706.67	17.7	2660	17.7	4186.67
17.74	433.333	17.72	1693.33	17.72	2720	17.72	4260
17.76	406.667	17.74	1686.67	17.74	2686.67	17.74	4353.33
17.78	506.667	17.76	1700	17.76	2760	17.76	4340
17.8	653.333	17.78	1733.33	17.78	2813.33	17.78	4340
17.82	646.667	17.8	1793.33	17.8	2740	17.8	4393.33
17.84	833.333	17.82	1873.33	17.82	2786.67	17.82	4473.33
17.86	933.333	17.84	1826.67	17.84	2833.33	17.84	4440
17.88	1066.67	17.86	1913.33	17.86	2813.33	17.86	4633.33
17.9	1213.33	17.88	1940	17.88	2926.67	17.88	4646.67
17.92	1280	17.9	1913.33	17.9	3006.67	17.9	4720
17.94	1100	17.92	1960	17.92	3033.33	17.92	4846.67
17.96	1093.33	17.94	1993.33	17.94	3340	17.94	4700
17.98	993.333	17.96	2180	17.96	3373.33	17.96	4733.33
18	713.333	17.98	2066.67	17.98	3413.33	17.98	4680
18.02	420	18	2153.33	18	3300	18	4673.33
18.04	420	18.02	2120	18.02	3253.33	18.02	4613.33
18.06	320	18.04	2100	18.04	3206.67	18.04	4593.33
18.08	246.667	18.06	2266.67	18.06	3080	18.06	4593.33
18.1	186.667	18.08	2140	18.08	2960	18.08	4473.33
18.12	213.333	18.1	2140	18.1	2786.67	18.1	4326.67
18.14	206.667	18.12	2066.67	18.12	2726.67	18.12	4253.33
18.16	120	18.14	2073.33	18.14	2700	18.14	4160
18.18	166.667	18.16	1940	18.16	2713.33	18.16	4186.67
18.2	126.667	18.18	1960	18.18	2660	18.18	4140
18.22	146.667	18.2	1846.67	18.2	2640	18.2	4140
18.24	126.667	18.22	1780	18.22	2660	18.22	4120
18.26	133.333	18.24	1693.33	18.24	2673.33	18.24	4093.33
18.28	153.333	18.26	1660	18.26	2606.67	18.26	4133.33
18.3	166.667	18.28	1693.33	18.28	2673.33	18.28	4093.33
18.32	126.667	18.3	1666.67	18.3	2626.67	18.3	4146.67
18.34	113.333	18.32	1666.67	18.32	2586.67	18.32	4193.33
18.36	100	18.34	1620	18.34	2640	18.34	4173.33
18.38	86.6667	18.36	1693.33	18.36	2620	18.36	4133.33
18.4	153.333	18.38	1673.33	18.38	2620	18.38	4113.33
18.42	86.6667	18.4	1640	18.4	2620	18.4	4093.33
18.44	106.667	18.42	1680	18.42	2586.67	18.42	4140
18.46	120	18.44	1626.67	18.44	2600	18.44	4126.67
18.48	106.667	18.46	1640	18.46	2600	18.46	4126.67
18.5	113.333	18.48	1620	18.48	2593.33	18.48	4160
18.52	126.667	18.5	1586.67	18.5	2633.33	18.5	4086.67
18.54	160	18.52	1600	18.52	2593.33	18.52	4080
18.56	133.333	18.54	1640	18.54	2640	18.54	4093.33
18.58	120	18.56	1626.67	18.56	2606.67	18.56	4126.67
18.6	106.667	18.58	1553.33	18.58	2606.67	18.58	4146.67
18.62	186.667	18.6	1633.33	18.6	2593.33	18.6	4166.67
18.64	126.667	18.62	1586.67	18.62	2586.67	18.62	4080
18.66	140	18.64	1620	18.64	2606.67	18.64	4153.33
18.68	133.333	18.66	1646.67	18.66	2660	18.66	4160
18.7	120	18.68	1560	18.68	2593.33	18.68	4140
18.72	120	18.7	1546.67	18.7	2646.67	18.7	4140
18.74	126.667	18.72	1600	18.72	2620	18.72	4166.67
18.76	100	18.74	1620	18.74	2633.33	18.74	4146.67
18.78	66.6667	18.76	1633.33	18.76	2620	18.76	4193.33
18.8	120	18.78	1646.67	18.78	2660	18.78	4120
18.82	100	18.8	1600	18.8	2666.67	18.8	4173.33
18.84	100	18.82	1606.67	18.82	2626.67	18.82	4140
18.86	133.333	18.84	1600	18.84	2593.33	18.84	4106.67
18.88	120	18.86	1626.67	18.86	2646.67	18.86	4160
18.9	120	18.88	1666.67	18.88	2653.33	18.88	4086.67
18.92	140	18.9	1646.67	18.9	2620	18.9	4120
18.94	140	18.92	1626.67	18.92	2613.33	18.92	4120
18.96	100	18.94	1620	18.94	2620	18.94	4140
18.98	80	18.96	1640	18.96	2640	18.96	4093.33
19	153.333	18.98	1660	18.98	2600	18.98	4140
19.02	86.6667	19	1633.33	19	2640	19	4146.67
19.04	80	19.02	1613.33	19.02	2606.67	19.02	4160
19.06	120	19.04	1606.67	19.04	2666.67	19.04	4173.33
19.08	160	19.06	1620	19.06	2640	19.06	4126.67
19.1	106.667	19.08	1633.33	19.08	2573.33	19.08	4106.67
19.12	146.667	19.1	1606.67	19.1	2606.67	19.1	4166.67
19.14	126.667	19.12	1586.67	19.12	2613.33	19.12	4113.33
19.16	120	19.14	1580	19.14	2620	19.14	4120
19.18	86.6667	19.16	1580	19.16	2613.33	19.16	4086.67
19.2	86.6667	19.18	1573.33	19.18	2633.33	19.18	4206.67
19.22	106.667	19.2	1646.67	19.2	2646.67	19.2	4113.33
19.24	80	19.22	1606.67	19.22	2593.33	19.22	4113.33
19.26	146.667	19.24	1600	19.24	2586.67	19.24	4120
19.28	106.667	19.26	1646.67	19.26	2666.67	19.26	4146.67
19.3	86.6667	19.28	1586.67	19.28	2626.67	19.28	4120
19.32	113.333	19.3	1600	19.3	2606.67	19.3	4100
19.34	126.667	19.32	1666.67	19.32	2553.33	19.32	4120
19.36	73.3333	19.34	1586.67	19.34	2613.33	19.34	4133.33
19.38	100	19.36	1700	19.36	2653.33	19.36	4126.67
19.4	133.333	19.38	1580	19.38	2653.33	19.38	4153.33
19.42	86.6667	19.4	1606.67	19.4	2580	19.4	4140
19.44	106.667	19.42	1613.33	19.42	2593.33	19.42	4173.33
19.46	93.3333	19.44	1613.33	19.44	2573.33	19.44	4113.33
19.48	113.333	19.46	1606.67	19.46	2553.33	19.46	4166.67
19.5	100	19.48	1566.67	19.48	2600	19.48	4160
19.52	146.667	19.5	1566.67	19.5	2620	19.5	4106.67
19.54	106.667	19.52	1633.33	19.52	2613.33	19.52	4140
19.56	113.333	19.54	1593.33	19.54	2600	19.54	4126.67
19.58	113.333	19.56	1586.67	19.56	2620	19.56	4173.33
19.6	93.3333	19.58	1566.67	19.58	2593.33	19.58	4126.67
19.62	113.333	19.6	1560	19.6	2593.33	19.6	4126.67
19.64	80	19.62	1593.33	19.62	2593.33	19.62	4166.67
19.66	133.333	19.64	1586.67	19.64	2586.67	19.64	4166.67
19.68	126.667	19.66	1586.67	19.66	2633.33	19.66	4173.33
19.7	106.667	19.68	1573.33	19.68	2626.67	19.68	4153.33
19.72	186.667	19.7	1573.33	19.7	2580	19.7	4120
19.74	126.667	19.72	1653.33	19.72	2586.67	19.72	4146.67
19.76	140	19.74	1620	19.74	2613.33	19.74	4166.67
19.78	106.667	19.76	1593.33	19.76	2560	19.76	4166.67
19.8	100	19.78	1620	19.78	2613.33	19.78	4120
19.82	120	19.8	1646.67	19.8	2600	19.8	4120
19.84	133.333	19.82	1560	19.82	2626.67	19.82	4120
19.86	73.3333	19.84	1566.67	19.84	2580	19.84	4173.33
19.88	133.333	19.86	1620	19.86	2640	19.86	4120
19.9	106.667	19.88	1600	19.88	2646.67	19.88	4146.67
19.92	80	19.9	1600	19.9	2633.33	19.9	4180
19.94	100	19.92	1606.67	19.92	2646.67	19.92	4133.33
19.96	106.667	19.94	1620	19.94	2640	19.94	4266.67
19.98	113.333	19.96	1653.33	19.96	2586.67	19.96	4126.67
20	113.333	19.98	1613.33	19.98	2620	19.98	4120
20.02	66.6667	20	1580	20	2613.33	20	4113.33
20.04	146.667	20.02	1586.67	20.02	2626.67	20.02	4086.67
20.06	120	20.04	1620	20.04	2573.33	20.04	4153.33
20.08	73.3333	20.06	1633.33	20.06	2673.33	20.06	4100
20.1	93.3333	20.08	1586.67	20.08	2553.33	20.08	4106.67
20.12	93.3333	20.1	1573.33	20.1	2606.67	20.1	4106.67
20.14	120	20.12	1660	20.12	2613.33	20.12	4140
20.16	80	20.14	1606.67	20.14	2606.67	20.14	4133.33
20.18	140	20.16	1580	20.16	2633.33	20.16	4100
20.2	113.333	20.18	1593.33	20.18	2633.33	20.18	4120
20.22	100	20.2	1606.67	20.2	2593.33	20.2	4153.33
20.24	140	20.22	1593.33	20.22	2593.33	20.22	4146.67
20.26	113.333	20.24	1686.67	20.24	2560	20.24	4166.67
20.28	120	20.26	1626.67	20.26	2606.67	20.26	4140
20.3	140	20.28	1646.67	20.28	2633.33	20.28	4153.33
20.32	146.667	20.3	1606.67	20.3	2573.33	20.3	4133.33
20.34	100	20.32	1600	20.32	2626.67	20.32	4140
20.36	160	20.34	1613.33	20.34	2646.67	20.34	4153.33
20.38	126.667	20.36	1620	20.36	2580	20.36	4186.67
20.4	140	20.38	1626.67	20.38	2633.33	20.38	4133.33
20.42	140	20.4	1586.67	20.4	2593.33	20.4	4160
20.44	120	20.42	1586.67	20.42	2606.67	20.42	4120
20.46	73.3333	20.44	1600	20.44	2626.67	20.44	4133.33
20.48	166.667	20.46	1666.67	20.46	2546.67	20.46	4113.33
20.5	133.333	20.48	1560	20.48	2673.33	20.48	4166.67
20.52	140	20.5	1606.67	20.5	2626.67	20.5	4160
20.54	140	20.52	1580	20.52	2586.67	20.52	4133.33
20.56	166.667	20.54	1646.67	20.54	2580	20.54	4113.33
20.58	100	20.56	1640	20.56	2613.33	20.56	4100
20.6	133.333	20.58	1660	20.58	2640	20.58	4160
20.62	113.333	20.6	1586.67	20.6	2620	20.6	4100
20.64	120	20.62	1653.33	20.62	2640	20.62	4106.67
20.66	140	20.64	1653.33	20.64	2613.33	20.64	4126.67
20.68	140	20.66	1606.67	20.66	2626.67	20.66	4153.33
20.7	120	20.68	1593.33	20.68	2660	20.68	4113.33
20.72	100	20.7	1626.67	20.7	2580	20.7	4100
20.74	166.667	20.72	1633.33	20.72	2593.33	20.72	4166.67
20.76	93.3333	20.74	1593.33	20.74	2653.33	20.74	4200
20.78	166.667	20.76	1586.67	20.76	2626.67	20.76	4160
20.8	146.667	20.78	1573.33	20.78	2633.33	20.78	4160
20.82	126.667	20.8	1593.33	20.8	2593.33	20.8	4146.67
20.84	126.667	20.82	1646.67	20.82	2613.33	20.82	4140
20.86	126.667	20.84	1586.67	20.84	2613.33	20.84	4140
20.88	80	20.86	1646.67	20.86	2620	20.86	4146.67
20.9	140	20.88	1640	20.88	2640	20.88	4186.67
20.92	73.3333	20.9	1593.33	20.9	2633.33	20.9	4120
20.94	80	20.92	1573.33	20.92	2566.67	20.92	4200
20.96	106.667	20.94	1586.67	20.94	2593.33	20.94	4160
20.98	106.667	20.96	1580	20.96	2640	20.96	4120
21	93.3333	20.98	1613.33	20.98	2653.33	20.98	4173.33
21.02	100	21	1633.33	21	2560	21	4093.33
21.04	133.333	21.02	1640	21.02	2613.33	21.02	4146.67
21.06	120	21.04	1640	21.04	2613.33	21.04	4113.33
21.08	60	21.06	1600	21.06	2593.33	21.06	4146.67
21.1	120	21.08	1573.33	21.08	2653.33	21.08	4140
21.12	140	21.1	1586.67	21.1	2620	21.1	4186.67
21.14	93.3333	21.12	1593.33	21.12	2613.33	21.12	4126.67
21.16	86.6667	21.14	1666.67	21.14	2580	21.14	4160
21.18	106.667	21.16	1666.67	21.16	2593.33	21.16	4126.67
21.2	126.667	21.18	1573.33	21.18	2613.33	21.18	4120
21.22	153.333	21.2	1633.33	21.2	2620	21.2	4186.67
21.24	120	21.22	1613.33	21.22	2613.33	21.22	4200
21.26	93.3333	21.24	1600	21.24	2606.67	21.24	4100
21.28	73.3333	21.26	1673.33	21.26	2626.67	21.26	4173.33
21.3	73.3333	21.28	1613.33	21.28	2633.33	21.28	4273.33
21.32	146.667	21.3	1600	21.3	2626.67	21.3	4273.33
21.34	173.333	21.32	1606.67	21.32	2600	21.32	4220
21.36	120	21.34	1640	21.34	2640	21.34	4180
21.38	140	21.36	1613.33	21.36	2593.33	21.36	4200
21.4	120	21.38	1606.67	21.38	2606.67	21.38	4226.67
21.42	133.333	21.4	1600	21.4	2640	21.4	4200
21.44	86.6667	21.42	1666.67	21.42	2680	21.42	4180
21.46	126.667	21.44	1620	21.44	2606.67	21.44	4173.33
21.48	133.333	21.46	1620	21.46	2600	21.46	4100
21.5	133.333	21.48	1633.33	21.48	2573.33	21.48	4086.67
21.52	146.667	21.5	1600	21.5	2613.33	21.5	4166.67
21.54	113.333	21.52	1546.67	21.52	2593.33	21.52	4213.33
21.56	126.667	21.54	1646.67	21.54	2640	21.54	4140
21.58	153.333	21.56	1606.67	21.56	2593.33	21.56	4160
21.6	160	21.58	1593.33	21.58	2600	21.58	4160
21.62	126.667	21.6	1586.67	21.6	2600	21.6	4180
21.64	193.333	21.62	1653.33	21.62	2580	21.62	4173.33
21.66	80	21.64	1593.33	21.64	2626.67	21.64	4193.33
21.68	93.3333	21.66	1626.67	21.66	2640	21.66	4153.33
21.7	126.667	21.68	1680	21.68	2593.33	21.68	4200
21.72	126.667	21.7	1593.33	21.7	2613.33	21.7	4120
21.74	120	21.72	1646.67	21.72	2686.67	21.72	4173.33
21.76	86.6667	21.74	1653.33	21.74	2660	21.74	4133.33
21.78	133.333	21.76	1646.67	21.76	2646.67	21.76	4146.67
21.8	106.667	21.78	1600	21.78	2606.67	21.78	4140
21.82	126.667	21.8	1600	21.8	2626.67	21.8	4186.67
21.84	100	21.82	1573.33	21.82	2640	21.82	4093.33
21.86	133.333	21.84	1620	21.84	2626.67	21.84	4066.67
21.88	186.667	21.86	1660	21.86	2580	21.86	4153.33
21.9	86.6667	21.88	1633.33	21.88	2646.67	21.88	4120
21.92	146.667	21.9	1626.67	21.9	2660	21.9	4126.67
21.94	120	21.92	1586.67	21.92	2593.33	21.92	4120
21.96	126.667	21.94	1620	21.94	2646.67	21.94	4126.67
21.98	120	21.96	1586.67	21.96	2686.67	21.96	4153.33
22	120	21.98	1606.67	21.98	2606.67	21.98	4166.67
22.02	126.667	22	1706.67	22	2600	22	4186.67
22.04	113.333	22.02	1566.67	22.02	2653.33	22.02	4133.33
22.06	146.667	22.04	1640	22.04	2640	22.04	4140
22.08	166.667	22.06	1593.33	22.06	2680	22.06	4126.67
22.1	100	22.08	1593.33	22.08	2640	22.08	4093.33
22.12	140	22.1	1600	22.1	2666.67	22.1	4120
22.14	100	22.12	1686.67	22.12	2626.67	22.12	4113.33
22.16	113.333	22.14	1606.67	22.14	2673.33	22.14	4146.67
22.18	113.333	22.16	1593.33	22.16	2640	22.16	4120
22.2	106.667	22.18	1626.67	22.18	2666.67	22.18	4140
22.22	166.667	22.2	1606.67	22.2	2660	22.2	4146.67
22.24	100	22.22	1633.33	22.22	2626.67	22.22	4153.33
22.26	153.333	22.24	1640	22.24	2600	22.24	4126.67
22.28	140	22.26	1633.33	22.26	2653.33	22.26	4106.67
22.3	113.333	22.28	1593.33	22.28	2693.33	22.28	4193.33
22.32	126.667	22.3	1633.33	22.3	2633.33	22.3	4186.67
22.34	106.667	22.32	1613.33	22.32	2640	22.32	4153.33
22.36	200	22.34	1580	22.34	2633.33	22.34	4160
22.38	166.667	22.36	1686.67	22.36	2693.33	22.36	4153.33
22.4	80	22.38	1606.67	22.38	2606.67	22.38	4186.67
22.42	140	22.4	1600	22.4	2593.33	22.4	4120
22.44	206.667	22.42	1626.67	22.42	2646.67	22.42	4193.33
22.46	153.333	22.44	1626.67	22.44	2666.67	22.44	4146.67
22.48	200	22.46	1620	22.46	2633.33	22.46	4160
22.5	133.333	22.48	1673.33	22.48	2653.33	22.48	4126.67
22.52	146.667	22.5	1680	22.5	2706.67	22.5	4113.33
22.54	100	22.52	1666.67	22.52	2633.33	22.52	4140
22.56	100	22.54	1646.67	22.54	2640	22.54	4166.67
22.58	180	22.56	1600	22.56	2653.33	22.56	4126.67
22.6	100	22.58	1640	22.58	2606.67	22.58	4193.33
22.62	140	22.6	1626.67	22.6	2660	22.6	4093.33
22.64	173.333	22.62	1640	22.62	2626.67	22.62	4193.33
22.66	153.333	22.64	1613.33	22.64	2653.33	22.64	4146.67
22.68	166.667	22.66	1613.33	22.66	2680	22.66	4180
22.7	193.333	22.68	1640	22.68	2666.67	22.68	4186.67
22.72	193.333	22.7	1653.33	22.7	2660	22.7	4120
22.74	160	22.72	1606.67	22.72	2633.33	22.72	4186.67
22.76	73.3333	22.74	1700	22.74	2700	22.74	4126.67
22.78	220	22.76	1680	22.76	2800	22.76	4233.33
22.8	273.333	22.78	1733.33	22.78	2680	22.78	4133.33
22.82	200	22.8	1640	22.8	2693.33	22.8	4226.67
22.84	233.333	22.82	1680	22.82	2680	22.82	4173.33
22.86	160	22.84	1693.33	22.84	2820	22.84	4240
22.88	166.667	22.86	1726.67	22.86	2746.67	22.86	4160
22.9	146.667	22.88	1766.67	22.88	2700	22.88	4213.33
22.92	180	22.9	1780	22.9	2846.67	22.9	4173.33
22.94	186.667	22.92	1660	22.92	2840	22.92	4246.67
22.96	166.667	22.94	1766.67	22.94	2773.33	22.94	4166.67
22.98	206.667	22.96	1720	22.96	2860	22.96	4200
23	226.667	22.98	1693.33	22.98	2826.67	22.98	4193.33
23.02	266.667	23	1700	23	2746.67	23	4233.33
23.04	260	23.02	1740	23.02	2786.67	23.02	4240
23.06	160	23.04	1746.67	23.04	2740	23.04	4200
23.08	186.667	23.06	1766.67	23.06	2780	23.06	4153.33
23.1	153.333	23.08	1760	23.08	2793.33	23.08	4146.67
23.12	240	23.1	1693.33	23.1	2793.33	23.1	4180
23.14	220	23.12	1720	23.12	2746.67	23.12	4213.33
23.16	213.333	23.14	1713.33	23.14	2713.33	23.14	4166.67
23.18	180	23.16	1680	23.16	2653.33	23.16	4133.33
23.2	186.667	23.18	1693.33	23.18	2653.33	23.18	4146.67
23.22	180	23.2	1733.33	23.2	2706.67	23.2	4173.33
23.24	113.333	23.22	1726.67	23.22	2713.33	23.22	4140
23.26	146.667	23.24	1620	23.24	2640	23.24	4200
23.28	166.667	23.26	1686.67	23.26	2653.33	23.26	4160
23.3	180	23.28	1633.33	23.28	2680	23.28	4193.33
23.32	153.333	23.3	1640	23.3	2673.33	23.3	4126.67
23.34	200	23.32	1666.67	23.32	2646.67	23.32	4133.33
23.36	213.333	23.34	1686.67	23.34	2653.33	23.34	4120
23.38	180	23.36	1686.67	23.36	2660	23.36	4120
23.4	173.333	23.38	1640	23.38	2733.33	23.38	4140
23.42	186.667	23.4	1673.33	23.4	2653.33	23.4	4186.67
23.44	200	23.42	1673.33	23.42	2686.67	23.42	4193.33
23.46	153.333	23.44	1693.33	23.44	2713.33	23.44	4220
23.48	133.333	23.46	1733.33	23.46	2646.67	23.46	4166.67
23.5	220	23.48	1640	23.48	2720	23.48	4173.33
23.52	253.333	23.5	1660	23.5	2653.33	23.5	4233.33
23.54	160	23.52	1666.67	23.52	2706.67	23.52	4146.67
23.56	193.333	23.54	1686.67	23.54	2680	23.54	4113.33
23.58	153.333	23.56	1753.33	23.56	2666.67	23.56	4186.67
23.6	113.333	23.58	1653.33	23.58	2606.67	23.58	4146.67
23.62	160	23.6	1693.33	23.6	2666.67	23.6	4160
23.64	186.667	23.62	1680	23.62	2613.33	23.62	4206.67
23.66	160	23.64	1620	23.64	2700	23.64	4126.67
23.68	106.667	23.66	1660	23.66	2666.67	23.66	4120
23.7	160	23.68	1646.67	23.68	2680	23.68	4180
23.72	120	23.7	1673.33	23.7	2653.33	23.7	4126.67
23.74	133.333	23.72	1686.67	23.72	2633.33	23.72	4086.67
23.76	133.333	23.74	1640	23.74	2613.33	23.74	4120
23.78	133.333	23.76	1640	23.76	2613.33	23.76	4086.67
23.8	160	23.78	1620	23.78	2626.67	23.78	4086.67
23.82	133.333	23.8	1573.33	23.8	2586.67	23.8	4140
23.84	126.667	23.82	1660	23.82	2600	23.82	4093.33
23.86	140	23.84	1666.67	23.84	2680	23.84	4153.33
23.88	140	23.86	1633.33	23.86	2606.67	23.86	4153.33
23.9	153.333	23.88	1606.67	23.88	2620	23.88	4126.67
23.92	173.333	23.9	1546.67	23.9	2606.67	23.9	4093.33
23.94	173.333	23.92	1633.33	23.92	2633.33	23.92	4093.33
23.96	173.333	23.94	1673.33	23.94	2653.33	23.94	4126.67
23.98	146.667	23.96	1646.67	23.96	2600	23.96	4133.33
24	140	23.98	1600	23.98	2620	23.98	4146.67
24.02	180	24	1686.67	24	2646.67	24	4080
24.04	120	24.02	1646.67	24.02	2580	24.02	4113.33
24.06	126.667	24.04	1593.33	24.04	2626.67	24.04	4106.67
24.08	160	24.06	1653.33	24.06	2620	24.06	4113.33
24.1	106.667	24.08	1640	24.08	2680	24.08	4140
24.12	120	24.1	1660	24.1	2660	24.1	4093.33
24.14	180	24.12	1600	24.12	2640	24.12	4106.67
24.16	106.667	24.14	1580	24.14	2660	24.14	4140
24.18	133.333	24.16	1633.33	24.16	2613.33	24.16	4153.33
24.2	93.3333	24.18	1686.67	24.18	2653.33	24.18	4133.33
24.22	200	24.2	1613.33	24.2	2626.67	24.2	4146.67
24.24	133.333	24.22	1640	24.22	2706.67	24.22	4153.33
24.26	206.667	24.24	1680	24.24	2653.33	24.24	4106.67
24.28	126.667	24.26	1680	24.26	2660	24.26	4066.67
24.3	140	24.28	1600	24.28	2640	24.28	4133.33
24.32	180	24.3	1633.33	24.3	2620	24.3	4166.67
24.34	146.667	24.32	1633.33	24.32	2680	24.32	4120
24.36	140	24.34	1646.67	24.34	2640	24.34	4146.67
24.38	200	24.36	1653.33	24.36	2626.67	24.36	4106.67
24.4	153.333	24.38	1660	24.38	2706.67	24.38	4106.67
24.42	140	24.4	1673.33	24.4	2706.67	24.4	4180
24.44	133.333	24.42	1646.67	24.42	2600	24.42	4100
24.46	126.667	24.44	1660	24.44	2626.67	24.44	4160
24.48	140	24.46	1673.33	24.46	2646.67	24.46	4120
24.5	146.667	24.48	1653.33	24.48	2580	24.48	4106.67
24.52	133.333	24.5	1633.33	24.5	2660	24.5	4126.67
24.54	113.333	24.52	1620	24.52	2620	24.52	4126.67
24.56	120	24.54	1620	24.54	2660	24.54	4093.33
24.58	193.333	24.56	1640	24.56	2640	24.56	4160
24.6	166.667	24.58	1620	24.58	2686.67	24.58	4133.33
24.62	166.667	24.6	1606.67	24.6	2673.33	24.6	4100
24.64	193.333	24.62	1613.33	24.62	2626.67	24.62	4086.67
24.66	186.667	24.64	1600	24.64	2626.67	24.64	4133.33
24.68	146.667	24.66	1626.67	24.66	2613.33	24.66	4140
24.7	213.333	24.68	1606.67	24.68	2660	24.68	4113.33
24.72	180	24.7	1606.67	24.7	2660	24.7	4140
24.74	220	24.72	1593.33	24.72	2646.67	24.72	4120
24.76	166.667	24.74	1653.33	24.74	2640	24.74	4113.33
24.78	166.667	24.76	1660	24.76	2646.67	24.76	4133.33
24.8	213.333	24.78	1646.67	24.78	2706.67	24.78	4206.67
24.82	160	24.8	1700	24.8	2633.33	24.8	4220
24.84	180	24.82	1613.33	24.82	2666.67	24.82	4186.67
24.86	200	24.84	1620	24.84	2633.33	24.84	4146.67
24.88	180	24.86	1646.67	24.86	2673.33	24.86	4160
24.9	140	24.88	1586.67	24.88	2653.33	24.88	4200
24.92	186.667	24.9	1606.67	24.9	2606.67	24.9	4146.67
24.94	213.333	24.92	1646.67	24.92	2633.33	24.92	4140
24.96	153.333	24.94	1613.33	24.94	2740	24.94	4126.67
24.98	146.667	24.96	1633.33	24.96	2633.33	24.96	4146.67
25	113.333	24.98	1640	24.98	2606.67	24.98	4100
25.02	126.667	25	1673.33	25	2626.67	25	4140
25.04	186.667	25.02	1626.67	25.02	2640	25.02	4126.67
25.06	133.333	25.04	1726.67	25.04	2680	25.04	4120
25.08	213.333	25.06	1646.67	25.06	2646.67	25.06	4160
25.1	133.333	25.08	1626.67	25.08	2593.33	25.08	4113.33
25.12	153.333	25.1	1666.67	25.1	2600	25.1	4120
25.14	153.333	25.12	1613.33	25.12	2666.67	25.12	4126.67
25.16	106.667	25.14	1593.33	25.14	2700	25.14	4160
25.18	180	25.16	1586.67	25.16	2646.67	25.16	4113.33
25.2	126.667	25.18	1573.33	25.18	2620	25.18	4093.33
25.22	153.333	25.2	1666.67	25.2	2613.33	25.2	4166.67
25.24	166.667	25.22	1646.67	25.22	2660	25.22	4080
25.26	166.667	25.24	1600	25.24	2580	25.24	4166.67
25.28	140	25.26	1626.67	25.26	2673.33	25.26	4153.33
25.3	180	25.28	1640	25.28	2660	25.28	4100
25.32	193.333	25.3	1660	25.3	2606.67	25.3	4106.67
25.34	120	25.32	1640	25.32	2620	25.32	4126.67
25.36	206.667	25.34	1640	25.34	2660	25.34	4100
25.38	153.333	25.36	1660	25.36	2606.67	25.36	4106.67
25.4	120	25.38	1580	25.38	2633.33	25.38	4140
25.42	146.667	25.4	1606.67	25.4	2620	25.4	4093.33
25.44	146.667	25.42	1626.67	25.42	2626.67	25.42	4106.67
25.46	133.333	25.44	1666.67	25.44	2680	25.44	4093.33
25.48	113.333	25.46	1653.33	25.46	2646.67	25.46	4133.33
25.5	160	25.48	1660	25.48	2666.67	25.48	4093.33
25.52	186.667	25.5	1646.67	25.5	2640	25.5	4126.67
25.54	186.667	25.52	1666.67	25.52	2593.33	25.52	4133.33
25.56	213.333	25.54	1686.67	25.54	2620	25.54	4120
25.58	186.667	25.56	1713.33	25.56	2673.33	25.56	4153.33
25.6	133.333	25.58	1680	25.58	2646.67	25.58	4166.67
25.62	220	25.6	1646.67	25.6	2653.33	25.6	4140
25.64	200	25.62	1666.67	25.62	2673.33	25.62	4160
25.66	193.333	25.64	1700	25.64	2666.67	25.64	4120
25.68	166.667	25.66	1633.33	25.66	2700	25.66	4146.67
25.7	146.667	25.68	1713.33	25.68	2720	25.68	4153.33
25.72	186.667	25.7	1706.67	25.7	2713.33	25.7	4146.67
25.74	206.667	25.72	1693.33	25.72	2693.33	25.72	4133.33
25.76	180	25.74	1660	25.74	2606.67	25.74	4126.67
25.78	160	25.76	1633.33	25.76	2606.67	25.76	4140
25.8	160	25.78	1646.67	25.78	2633.33	25.78	4166.67
25.82	186.667	25.8	1693.33	25.8	2606.67	25.8	4180
25.84	160	25.82	1646.67	25.82	2693.33	25.82	4160
25.86	186.667	25.84	1720	25.84	2626.67	25.84	4120
25.88	160	25.86	1626.67	25.86	2680	25.86	4140
25.9	220	25.88	1653.33	25.88	2626.67	25.88	4180
25.92	200	25.9	1646.67	25.9	2646.67	25.9	4086.67
25.94	173.333	25.92	1640	25.92	2626.67	25.92	4100
25.96	193.333	25.94	1646.67	25.94	2633.33	25.94	4193.33
25.98	213.333	25.96	1593.33	25.96	2733.33	25.96	4120
26	193.333	25.98	1686.67	25.98	2693.33	25.98	4120
26.02	206.667	26	1673.33	26	2693.33	26	4126.67
26.04	266.667	26.02	1653.33	26.02	2593.33	26.02	4093.33
26.06	246.667	26.04	1686.67	26.04	2640	26.04	4140
26.08	220	26.06	1700	26.06	2646.67	26.06	4120
26.1	200	26.08	1620	26.08	2646.67	26.08	4153.33
26.12	180	26.1	1633.33	26.1	2640	26.1	4133.33
26.14	193.333	26.12	1653.33	26.12	2700	26.12	4126.67
26.16	260	26.14	1673.33	26.14	2640	26.14	4140
26.18	286.667	26.16	1733.33	26.16	2613.33	26.16	4133.33
26.2	206.667	26.18	1626.67	26.18	2700	26.18	4113.33
26.22	200	26.2	1660	26.2	2726.67	26.2	4100
26.24	186.667	26.22	1660	26.22	2660	26.22	4106.67
26.26	240	26.24	1693.33	26.24	2713.33	26.24	4180
26.28	220	26.26	1606.67	26.26	2653.33	26.26	4180
26.3	226.667	26.28	1713.33	26.28	2613.33	26.28	4140
26.32	273.333	26.3	1713.33	26.3	2686.67	26.3	4113.33
26.34	260	26.32	1680	26.32	2626.67	26.32	4173.33
26.36	226.667	26.34	1620	26.34	2666.67	26.34	4180
26.38	206.667	26.36	1573.33	26.36	2740	26.36	4186.67
26.4	233.333	26.38	1686.67	26.38	2673.33	26.38	4153.33
26.42	246.667	26.4	1626.67	26.4	2653.33	26.4	4153.33
26.44	206.667	26.42	1646.67	26.42	2646.67	26.42	4120
26.46	193.333	26.44	1706.67	26.44	2646.67	26.44	4166.67
26.48	273.333	26.46	1713.33	26.46	2693.33	26.46	4173.33
26.5	213.333	26.48	1673.33	26.48	2673.33	26.48	4146.67
26.52	226.667	26.5	1693.33	26.5	2646.67	26.5	4120
26.54	233.333	26.52	1660	26.52	2733.33	26.52	4173.33
26.56	280	26.54	1773.33	26.54	2713.33	26.54	4200
26.58	206.667	26.56	1633.33	26.56	2673.33	26.56	4133.33
26.6	293.333	26.58	1726.67	26.58	2653.33	26.58	4100
26.62	206.667	26.6	1693.33	26.6	2680	26.6	4186.67
26.64	206.667	26.62	1653.33	26.62	2740	26.62	4193.33
26.66	200	26.64	1673.33	26.64	2713.33	26.64	4186.67
26.68	206.667	26.66	1726.67	26.66	2700	26.66	4140
26.7	293.333	26.68	1666.67	26.68	2706.67	26.68	4226.67
26.72	180	26.7	1680	26.7	2706.67	26.7	4193.33
26.74	186.667	26.72	1606.67	26.72	2666.67	26.72	4180
26.76	226.667	26.74	1680	26.74	2706.67	26.74	4193.33
26.78	180	26.76	1740	26.76	2613.33	26.76	4206.67
26.8	200	26.78	1633.33	26.78	2646.67	26.78	4153.33
26.82	280	26.8	1653.33	26.8	2680	26.8	4166.67
26.84	193.333	26.82	1660	26.82	2726.67	26.82	4246.67
26.86	213.333	26.84	1700	26.84	2706.67	26.84	4140
26.88	246.667	26.86	1620	26.86	2660	26.86	4140
26.9	213.333	26.88	1660	26.88	2640	26.88	4153.33
26.92	226.667	26.9	1693.33	26.9	2646.67	26.9	4240
26.94	253.333	26.92	1626.67	26.92	2686.67	26.92	4220
26.96	260	26.94	1640	26.94	2693.33	26.94	4253.33
26.98	246.667	26.96	1633.33	26.96	2606.67	26.96	4253.33
27	220	26.98	1666.67	26.98	2713.33	26.98	4193.33
27.02	220	27	1660	27	2720	27	4253.33
27.04	300	27.02	1640	27.02	2753.33	27.02	4153.33
27.06	206.667	27.04	1606.67	27.04	2686.67	27.04	4226.67
27.08	213.333	27.06	1606.67	27.06	2680	27.06	4126.67
27.1	160	27.08	1633.33	27.08	2700	27.08	4180
27.12	240	27.1	1666.67	27.1	2726.67	27.1	4186.67
27.14	260	27.12	1680	27.12	2646.67	27.12	4126.67
27.16	226.667	27.14	1626.67	27.14	2686.67	27.14	4160
27.18	186.667	27.16	1693.33	27.16	2673.33	27.16	4246.67
27.2	153.333	27.18	1693.33	27.18	2746.67	27.18	4146.67
27.22	220	27.2	1686.67	27.2	2633.33	27.2	4193.33
27.24	286.667	27.22	1673.33	27.22	2713.33	27.22	4120
27.26	260	27.24	1680	27.24	2693.33	27.24	4133.33
27.28	233.333	27.26	1666.67	27.26	2700	27.26	4140
27.3	173.333	27.28	1733.33	27.28	2706.67	27.28	4200
27.32	240	27.3	1620	27.3	2666.67	27.3	4200
27.34	180	27.32	1633.33	27.32	2680	27.32	4173.33
27.36	186.667	27.34	1660	27.34	2653.33	27.34	4186.67
27.38	226.667	27.36	1666.67	27.36	2633.33	27.36	4180
27.4	133.333	27.38	1700	27.38	2626.67	27.38	4166.67
27.42	193.333	27.4	1660	27.4	2720	27.4	4160
27.44	220	27.42	1633.33	27.42	2706.67	27.42	4133.33
27.46	246.667	27.44	1653.33	27.44	2740	27.44	4200
27.48	166.667	27.46	1686.67	27.46	2720	27.46	4180
27.5	180	27.48	1673.33	27.48	2713.33	27.48	4153.33
27.52	200	27.5	1660	27.5	2693.33	27.5	4193.33
27.54	146.667	27.52	1706.67	27.52	2700	27.52	4153.33
27.56	193.333	27.54	1700	27.54	2666.67	27.54	4166.67
27.58	180	27.56	1673.33	27.56	2706.67	27.56	4180
27.6	220	27.58	1686.67	27.58	2640	27.58	4193.33
27.62	206.667	27.6	1693.33	27.6	2646.67	27.6	4146.67
27.64	193.333	27.62	1633.33	27.62	2673.33	27.62	4106.67
27.66	153.333	27.64	1613.33	27.64	2726.67	27.64	4173.33
27.68	193.333	27.66	1753.33	27.66	2660	27.66	4120
27.7	193.333	27.68	1606.67	27.68	2686.67	27.68	4146.67
27.72	300	27.7	1666.67	27.7	2660	27.7	4140
27.74	226.667	27.72	1733.33	27.72	2680	27.72	4193.33
27.76	160	27.74	1673.33	27.74	2693.33	27.74	4126.67
27.78	206.667	27.76	1660	27.76	2660	27.76	4213.33
27.8	193.333	27.78	1686.67	27.78	2700	27.78	4160
27.82	173.333	27.8	1660	27.8	2653.33	27.8	4166.67
27.84	213.333	27.82	1666.67	27.82	2680	27.82	4200
27.86	220	27.84	1673.33	27.84	2700	27.84	4146.67
27.88	206.667	27.86	1680	27.86	2686.67	27.86	4200
27.9	253.333	27.88	1620	27.88	2686.67	27.88	4140
27.92	180	27.9	1633.33	27.9	2693.33	27.9	4193.33
27.94	226.667	27.92	1700	27.92	2713.33	27.92	4193.33
27.96	153.333	27.94	1700	27.94	2726.67	27.94	4166.67
27.98	193.333	27.96	1700	27.96	2686.67	27.96	4166.67
28	233.333	27.98	1693.33	27.98	2673.33	27.98	4206.67
28.02	226.667	28	1713.33	28	2760	28	4133.33
28.04	246.667	28.02	1720	28.02	2713.33	28.02	4186.67
28.06	226.667	28.04	1666.67	28.04	2713.33	28.04	4126.67
28.08	226.667	28.06	1700	28.06	2660	28.06	4180
28.1	246.667	28.08	1826.67	28.08	2653.33	28.08	4186.67
28.12	240	28.1	1666.67	28.1	2733.33	28.1	4186.67
28.14	240	28.12	1713.33	28.12	2673.33	28.12	4120
28.16	266.667	28.14	1713.33	28.14	2713.33	28.14	4206.67
28.18	220	28.16	1693.33	28.16	2693.33	28.16	4206.67
28.2	220	28.18	1746.67	28.18	2733.33	28.18	4160
28.22	193.333	28.2	1720	28.2	2733.33	28.2	4213.33
28.24	286.667	28.22	1726.67	28.22	2700	28.22	4266.67
28.26	266.667	28.24	1753.33	28.24	2700	28.24	4246.67
28.28	293.333	28.26	1686.67	28.26	2673.33	28.26	4173.33
28.3	226.667	28.28	1646.67	28.28	2700	28.28	4273.33
28.32	260	28.3	1686.67	28.3	2686.67	28.3	4166.67
28.34	180	28.32	1700	28.32	2726.67	28.32	4213.33
28.36	273.333	28.34	1760	28.34	2666.67	28.34	4200
28.38	300	28.36	1740	28.36	2766.67	28.36	4206.67
28.4	346.667	28.38	1726.67	28.38	2740	28.38	4220
28.42	313.333	28.4	1713.33	28.4	2640	28.4	4186.67
28.44	326.667	28.42	1740	28.42	2786.67	28.42	4193.33
28.46	340	28.44	1753.33	28.44	2826.67	28.44	4326.67
28.48	366.667	28.46	1780	28.46	2786.67	28.46	4273.33
28.5	333.333	28.48	1746.67	28.48	2740	28.48	4300
28.52	366.667	28.5	1820	28.5	2793.33	28.5	4320
28.54	380	28.52	1780	28.52	2826.67	28.52	4280
28.56	393.333	28.54	1780	28.54	2813.33	28.54	4306.67
28.58	406.667	28.56	1746.67	28.56	2846.67	28.56	4433.33
28.6	526.667	28.58	1820	28.58	2820	28.58	4253.33
28.62	533.333	28.6	1873.33	28.6	2960	28.6	4380
28.64	426.667	28.62	1800	28.62	2906.67	28.62	4366.67
28.66	433.333	28.64	1860	28.64	2893.33	28.64	4486.67
28.68	393.333	28.66	1866.67	28.66	2933.33	28.66	4380
28.7	293.333	28.68	1820	28.68	2893.33	28.68	4340
28.72	340	28.7	1853.33	28.7	2853.33	28.7	4386.67
28.74	346.667	28.72	1906.67	28.72	2886.67	28.72	4286.67
28.76	386.667	28.74	1826.67	28.74	2880	28.74	4306.67
28.78	313.333	28.76	1786.67	28.76	2846.67	28.76	4360
28.8	326.667	28.78	1826.67	28.78	2940	28.78	4300
28.82	326.667	28.8	1893.33	28.8	2826.67	28.8	4293.33
28.84	326.667	28.82	1893.33	28.82	2766.67	28.82	4346.67
28.86	386.667	28.84	1846.67	28.84	2826.67	28.84	4333.33
28.88	333.333	28.86	1906.67	28.86	2893.33	28.86	4360
28.9	446.667	28.88	1786.67	28.88	2880	28.88	4393.33
28.92	440	28.9	1880	28.9	2846.67	28.9	4346.67
28.94	360	28.92	1860	28.92	2940	28.92	4353.33
28.96	400	28.94	1760	28.94	2800	28.94	4286.67
28.98	433.333	28.96	1840	28.96	2873.33	28.96	4360
29	546.667	28.98	1940	28.98	3006.67	28.98	4466.67
29.02	500	29	1840	29	2946.67	29	4346.67
29.04	506.667	29.02	1880	29.02	2973.33	29.02	4433.33
29.06	580	29.04	1880	29.04	2980	29.04	4520
29.08	593.333	29.06	1853.33	29.06	2960	29.06	4526.67
29.1	606.667	29.08	1953.33	29.08	2986.67	29.08	4493.33
29.12	553.333	29.1	1953.33	29.1	2960	29.1	4540
29.14	600	29.12	2006.67	29.12	3080	29.12	4606.67
29.16	626.667	29.14	1980	29.14	3060	29.14	4666.67
29.18	733.333	29.16	2026.67	29.16	3206.67	29.16	4686.67
29.2	766.667	29.18	1933.33	29.18	3106.67	29.18	4706.67
29.22	840	29.2	2046.67	29.2	3166.67	29.2	4706.67
29.24	793.333	29.22	2073.33	29.22	3280	29.22	4753.33
29.26	880	29.24	2206.67	29.24	3260	29.24	4993.33
29.28	953.333	29.26	2080	29.26	3540	29.26	4973.33
29.3	1053.33	29.28	2213.33	29.28	3506.67	29.28	5046.67
29.32	906.667	29.3	2046.67	29.3	3686.67	29.3	4953.33
29.34	840	29.32	2020	29.32	3666.67	29.32	4926.67
29.36	966.667	29.34	2233.33	29.34	3713.33	29.34	5020
29.38	846.667	29.36	2220	29.36	3840	29.36	4993.33
29.4	866.667	29.38	2080	29.38	3773.33	29.38	5120
29.42	733.333	29.4	2226.67	29.4	3973.33	29.4	5113.33
29.44	613.333	29.42	2213.33	29.42	3873.33	29.42	4946.67
29.46	553.333	29.44	2226.67	29.44	3693.33	29.44	4880
29.48	653.333	29.46	2206.67	29.46	3553.33	29.46	4766.67
29.5	580	29.48	2333.33	29.48	3460	29.48	4773.33
29.52	433.333	29.5	2213.33	29.5	3400	29.5	4586.67
29.54	440	29.52	2040	29.52	3333.33	29.52	4526.67
29.56	493.333	29.54	2186.67	29.54	3273.33	29.54	4546.67
29.58	513.333	29.56	2000	29.56	3120	29.56	4546.67
29.6	446.667	29.58	2133.33	29.58	2993.33	29.58	4546.67
29.62	386.667	29.6	2046.67	29.6	3020	29.6	4306.67
29.64	353.333	29.62	2100	29.62	2946.67	29.62	4420
29.66	446.667	29.64	1920	29.64	2973.33	29.64	4433.33
29.68	306.667	29.66	2026.67	29.66	2926.67	29.66	4466.67
29.7	346.667	29.68	1960	29.68	2886.67	29.68	4480
29.72	386.667	29.7	1840	29.7	3033.33	29.7	4380
29.74	400	29.72	1920	29.72	2826.67	29.72	4346.67
29.76	313.333	29.74	1820	29.74	2966.67	29.74	4313.33
29.78	406.667	29.76	1833.33	29.76	2833.33	29.76	4260
29.8	380	29.78	1913.33	29.78	2880	29.78	4260
29.82	260	29.8	1820	29.8	2893.33	29.8	4333.33
29.84	353.333	29.82	1873.33	29.82	2800	29.82	4326.67
29.86	413.333	29.84	1780	29.84	2866.67	29.84	4320
29.88	320	29.86	1880	29.86	2786.67	29.86	4266.67
29.9	426.667	29.88	1740	29.88	2860	29.88	4273.33
29.92	233.333	29.9	1846.67	29.9	3006.67	29.9	4260
29.94	320	29.92	1840	29.92	2793.33	29.92	4280
29.96	286.667	29.94	1813.33	29.94	2833.33	29.94	4293.33
29.98	313.333	29.96	1806.67	29.96	2833.33	29.96	4273.33
30	266.667	29.98	1806.67	29.98	2860	29.98	4226.67
30.02	326.667	30	1806.67	30	2746.67	30	4246.67
30.04	360	30.02	1806.67	30.02	2873.33	30.02	4300
30.06	306.667	30.04	1773.33	30.04	2773.33	30.04	4200
30.08	273.333	30.06	1793.33	30.06	2820	30.06	4413.33
30.1	266.667	30.08	1853.33	30.08	2806.67	30.08	4286.67
30.12	286.667	30.1	1833.33	30.1	2766.67	30.1	4253.33
30.14	240	30.12	1800	30.12	2760	30.12	4313.33
30.16	260	30.14	1813.33	30.14	2773.33	30.14	4273.33
30.18	280	30.16	1753.33	30.16	2753.33	30.16	4233.33
30.2	320	30.18	1773.33	30.18	2820	30.18	4200
30.22	240	30.2	1700	30.2	2746.67	30.2	4240
30.24	280	30.22	1753.33	30.22	2746.67	30.22	4213.33
30.26	226.667	30.24	1773.33	30.24	2746.67	30.24	4293.33
30.28	320	30.26	1686.67	30.26	2793.33	30.26	4220
30.3	306.667	30.28	1780	30.28	2773.33	30.28	4253.33
30.32	240	30.3	1740	30.3	2746.67	30.3	4253.33
30.34	300	30.32	1800	30.32	2760	30.32	4260
30.36	240	30.34	1753.33	30.34	2786.67	30.34	4246.67
30.38	240	30.36	1813.33	30.36	2726.67	30.36	4186.67
30.4	280	30.38	1680	30.38	2753.33	30.38	4246.67
30.42	266.667	30.4	1826.67	30.4	2773.33	30.4	4180
30.44	233.333	30.42	1800	30.42	2733.33	30.42	4193.33
30.46	226.667	30.44	1766.67	30.44	2826.67	30.44	4166.67
30.48	193.333	30.46	1746.67	30.46	2786.67	30.46	4326.67
30.5	253.333	30.48	1773.33	30.48	2746.67	30.48	4260
30.52	213.333	30.5	1706.67	30.5	2726.67	30.5	4246.67
30.54	266.667	30.52	1673.33	30.52	2733.33	30.52	4220
30.56	313.333	30.54	1780	30.54	2686.67	30.54	4146.67
30.58	260	30.56	1760	30.56	2680	30.56	4180
30.6	273.333	30.58	1740	30.58	2720	30.58	4306.67
30.62	226.667	30.6	1713.33	30.6	2720	30.6	4200
30.64	260	30.62	1773.33	30.62	2713.33	30.62	4233.33
30.66	233.333	30.64	1726.67	30.64	2653.33	30.64	4280
30.68	273.333	30.66	1733.33	30.66	2700	30.66	4173.33
30.7	360	30.68	1693.33	30.68	2766.67	30.68	4213.33
30.72	353.333	30.7	1720	30.7	2806.67	30.7	4293.33
30.74	366.667	30.72	1700	30.72	2673.33	30.72	4266.67
30.76	326.667	30.74	1740	30.74	2733.33	30.74	4206.67
30.78	266.667	30.76	1760	30.76	2740	30.76	4213.33
30.8	240	30.78	1780	30.78	2806.67	30.78	4160
30.82	333.333	30.8	1666.67	30.8	2693.33	30.8	4293.33
30.84	313.333	30.82	1786.67	30.82	2706.67	30.82	4273.33
30.86	340	30.84	1826.67	30.84	2693.33	30.84	4193.33
30.88	260	30.86	1786.67	30.86	2700	30.86	4213.33
30.9	360	30.88	1786.67	30.88	2740	30.88	4280
30.92	346.667	30.9	1873.33	30.9	2740	30.9	4213.33
30.94	300	30.92	1780	30.92	2793.33	30.92	4240
30.96	333.333	30.94	1826.67	30.94	2773.33	30.94	4260
30.98	326.667	30.96	1753.33	30.96	2780	30.96	4206.67
31	240	30.98	1700	30.98	2793.33	30.98	4213.33
31.02	253.333	31	1800	31	2746.67	31	4320
31.04	226.667	31.02	1773.33	31.02	2706.67	31.02	4226.67
31.06	286.667	31.04	1800	31.04	2840	31.04	4260
31.08	266.667	31.06	1786.67	31.06	2773.33	31.06	4313.33
31.1	200	31.08	1860	31.08	2746.67	31.08	4306.67
31.12	253.333	31.1	1706.67	31.1	2840	31.1	4253.33
31.14	233.333	31.12	1733.33	31.12	2773.33	31.12	4213.33
31.16	220	31.14	1753.33	31.14	2766.67	31.14	4233.33
31.18	333.333	31.16	1720	31.16	2713.33	31.16	4326.67
31.2	266.667	31.18	1740	31.18	2713.33	31.18	4206.67
31.22	300	31.2	1700	31.2	2793.33	31.2	4240
31.24	200	31.22	1786.67	31.22	2766.67	31.22	4220
31.26	186.667	31.24	1766.67	31.24	2713.33	31.24	4206.67
31.28	293.333	31.26	1746.67	31.26	2786.67	31.26	4206.67
31.3	266.667	31.28	1746.67	31.28	2746.67	31.28	4220
31.32	186.667	31.3	1786.67	31.3	2646.67	31.3	4226.67
31.34	313.333	31.32	1760	31.32	2726.67	31.32	4186.67
31.36	246.667	31.34	1780	31.34	2733.33	31.34	4313.33
31.38	253.333	31.36	1853.33	31.36	2746.67	31.36	4206.67
31.4	300	31.38	1680	31.38	2726.67	31.38	4206.67
31.42	280	31.4	1666.67	31.4	2753.33	31.4	4340
31.44	253.333	31.42	1680	31.42	2800	31.42	4280
31.46	200	31.44	1786.67	31.44	2800	31.44	4213.33
31.48	280	31.46	1726.67	31.46	2793.33	31.46	4226.67
31.5	200	31.48	1780	31.48	2800	31.48	4193.33
31.52	220	31.5	1780	31.5	2753.33	31.5	4253.33
31.54	266.667	31.52	1720	31.52	2733.33	31.52	4220
31.56	186.667	31.54	1720	31.54	2720	31.54	4246.67
31.58	360	31.56	1720	31.56	2806.67	31.56	4280
31.6	280	31.58	1720	31.58	2753.33	31.58	4193.33
31.62	240	31.6	1726.67	31.6	2706.67	31.6	4260
31.64	226.667	31.62	1720	31.62	2746.67	31.62	4286.67
31.66	340	31.64	1753.33	31.64	2826.67	31.64	4320
31.68	286.667	31.66	1740	31.66	2773.33	31.66	4213.33
31.7	226.667	31.68	1733.33	31.68	2626.67	31.68	4186.67
31.72	260	31.7	1720	31.7	2706.67	31.7	4246.67
31.74	326.667	31.72	1686.67	31.72	2786.67	31.72	4233.33
31.76	300	31.74	1773.33	31.74	2766.67	31.74	4213.33
31.78	360	31.76	1706.67	31.76	2686.67	31.76	4220
31.8	326.667	31.78	1786.67	31.78	2726.67	31.78	4193.33
31.82	266.667	31.8	1700	31.8	2760	31.8	4280
31.84	273.333	31.82	1793.33	31.82	2726.67	31.82	4226.67
31.86	340	31.84	1766.67	31.84	2726.67	31.84	4320
31.88	346.667	31.86	1766.67	31.86	2786.67	31.86	4273.33
31.9	433.333	31.88	1853.33	31.88	2780	31.88	4253.33
31.92	300	31.9	1793.33	31.9	2726.67	31.9	4280
31.94	426.667	31.92	1713.33	31.92	2760	31.92	4346.67
31.96	446.667	31.94	1760	31.94	2846.67	31.94	4340
31.98	393.333	31.96	1686.67	31.96	2820	31.96	4233.33
32	280	31.98	1813.33	31.98	2700	31.98	4326.67
32.02	386.667	32	1840	32	2900	32	4386.67
32.04	433.333	32.02	1920	32.02	2886.67	32.02	4426.67
32.06	473.333	32.04	1860	32.04	2886.67	32.04	4366.67
32.08	406.667	32.06	1986.67	32.06	2966.67	32.06	4420
32.1	420	32.08	1873.33	32.08	3073.33	32.08	4460
32.12	500	32.1	1880	32.1	3106.67	32.1	4353.33
32.14	520	32.12	1860	32.12	2886.67	32.12	4446.67
32.16	420	32.14	1986.67	32.14	3073.33	32.14	4406.67
32.18	560	32.16	1873.33	32.16	2980	32.16	4346.67
32.2	500	32.18	1920	32.18	3073.33	32.18	4500
32.22	400	32.2	1980	32.2	3060	32.2	4500
32.24	360	32.22	1973.33	32.22	3006.67	32.22	4400
32.26	333.333	32.24	1973.33	32.24	3133.33	32.24	4360
32.28	400	32.26	1826.67	32.26	2986.67	32.26	4373.33
32.3	380	32.28	1906.67	32.28	2960	32.28	4313.33
32.32	260	32.3	1900	32.3	2893.33	32.3	4286.67
32.34	393.333	32.32	1846.67	32.32	2913.33	32.32	4233.33
32.36	293.333	32.34	1873.33	32.34	2893.33	32.34	4346.67
32.38	320	32.36	1866.67	32.36	2873.33	32.36	4346.67
32.4	486.667	32.38	1966.67	32.38	2833.33	32.38	4273.33
32.42	426.667	32.4	1933.33	32.4	2780	32.4	4266.67
32.44	446.667	32.42	1873.33	32.42	2833.33	32.42	4373.33
32.46	486.667	32.44	1820	32.44	2800	32.44	4340
32.48	486.667	32.46	1866.67	32.46	2820	32.46	4366.67
32.5	400	32.48	1853.33	32.48	2866.67	32.48	4273.33
32.52	500	32.5	1793.33	32.5	2833.33	32.5	4440
32.54	433.333	32.52	1826.67	32.52	2926.67	32.52	4380
32.56	440	32.54	1860	32.54	2866.67	32.54	4373.33
32.58	480	32.56	1766.67	32.56	2940	32.56	4340
32.6	520	32.58	1873.33	32.58	2993.33	32.58	4400
32.62	373.333	32.6	1786.67	32.6	2986.67	32.6	4406.67
32.64	386.667	32.62	1866.67	32.62	2973.33	32.62	4406.67
32.66	400	32.64	1866.67	32.64	2920	32.64	4346.67
32.68	300	32.66	1820	32.66	2853.33	32.66	4333.33
32.7	333.333	32.68	1780	32.68	2953.33	32.68	4400
32.72	320	32.7	1806.67	32.7	2873.33	32.7	4340
32.74	360	32.72	1760	32.72	2826.67	32.72	4320
32.76	300	32.74	1813.33	32.74	2860	32.74	4413.33
32.78	346.667	32.76	1780	32.76	2793.33	32.76	4326.67
32.8	306.667	32.78	1760	32.78	2773.33	32.78	4266.67
32.82	206.667	32.8	1800	32.8	2826.67	32.8	4246.67
32.84	306.667	32.82	1813.33	32.82	2766.67	32.82	4186.67
32.86	286.667	32.84	1793.33	32.84	2733.33	32.84	4186.67
32.88	266.667	32.86	1773.33	32.86	2740	32.86	4226.67
32.9	233.333	32.88	1706.67	32.88	2766.67	32.88	4280
32.92	320	32.9	1813.33	32.9	2766.67	32.9	4260
32.94	280	32.92	1820	32.92	2780	32.92	4280
32.96	213.333	32.94	1813.33	32.94	2666.67	32.94	4253.33
32.98	280	32.96	1740	32.96	2686.67	32.96	4180
33	340	32.98	1746.67	32.98	2693.33	32.98	4180
33.02	233.333	33	1760	33	2700	33	4173.33
33.04	226.667	33.02	1773.33	33.02	2786.67	33.02	4260
33.06	220	33.04	1700	33.04	2686.67	33.04	4226.67
33.08	233.333	33.06	1740	33.06	2686.67	33.06	4200
33.1	220	33.08	1653.33	33.08	2713.33	33.08	4213.33
33.12	206.667	33.1	1753.33	33.1	2753.33	33.1	4253.33
33.14	273.333	33.12	1700	33.12	2713.33	33.12	4166.67
33.16	300	33.14	1673.33	33.14	2780	33.14	4173.33
33.18	246.667	33.16	1700	33.16	2793.33	33.16	4253.33
33.2	193.333	33.18	1660	33.18	2680	33.18	4206.67
33.22	213.333	33.2	1713.33	33.2	2720	33.2	4266.67
33.24	253.333	33.22	1766.67	33.22	2740	33.22	4166.67
33.26	220	33.24	1666.67	33.24	2720	33.24	4233.33
33.28	266.667	33.26	1640	33.26	2760	33.26	4153.33
33.3	166.667	33.28	1640	33.28	2720	33.28	4213.33
33.32	233.333	33.3	1706.67	33.3	2746.67	33.3	4286.67
33.34	266.667	33.32	1660	33.32	2800	33.32	4226.67
33.36	240	33.34	1613.33	33.34	2693.33	33.34	4253.33
33.38	280	33.36	1753.33	33.36	2780	33.36	4260
33.4	353.333	33.38	1766.67	33.38	2713.33	33.38	4213.33
33.42	293.333	33.4	1773.33	33.4	2713.33	33.4	4253.33
33.44	300	33.42	1753.33	33.42	2733.33	33.42	4246.67
33.46	300	33.44	1733.33	33.44	2700	33.44	4226.67
33.48	293.333	33.46	1686.67	33.46	2800	33.46	4213.33
33.5	313.333	33.48	1706.67	33.48	2733.33	33.48	4293.33
33.52	280	33.5	1673.33	33.5	2740	33.5	4260
33.54	346.667	33.52	1780	33.52	2793.33	33.52	4320
33.56	373.333	33.54	1766.67	33.54	2833.33	33.54	4300
33.58	300	33.56	1820	33.56	2873.33	33.56	4260
33.6	306.667	33.58	1793.33	33.58	2746.67	33.58	4333.33
33.62	346.667	33.6	1753.33	33.6	2800	33.6	4320
33.64	433.333	33.62	1820	33.62	2733.33	33.62	4393.33
33.66	400	33.64	1666.67	33.64	2826.67	33.64	4346.67
33.68	360	33.66	1853.33	33.66	2820	33.66	4360
33.7	413.333	33.68	1793.33	33.68	2800	33.68	4320
33.72	506.667	33.7	1786.67	33.7	2826.67	33.7	4360
33.74	440	33.72	1813.33	33.72	2733.33	33.72	4433.33
33.76	393.333	33.74	1793.33	33.74	2773.33	33.74	4313.33
33.78	433.333	33.76	1920	33.76	2926.67	33.76	4460
33.8	540	33.78	1920	33.78	2853.33	33.78	4513.33
33.82	533.333	33.8	1913.33	33.8	2866.67	33.8	4526.67
33.84	620	33.82	1860	33.82	2866.67	33.82	4506.67
33.86	646.667	33.84	2006.67	33.84	2893.33	33.84	4593.33
33.88	993.333	33.86	2033.33	33.86	2920	33.86	4700
33.9	926.667	33.88	2053.33	33.88	3113.33	33.88	4906.67
33.92	1093.33	33.9	2060	33.9	3020	33.9	4846.67
33.94	1093.33	33.92	2180	33.92	3133.33	33.92	4813.33
33.96	1226.67	33.94	2100	33.94	3186.67	33.94	4953.33
33.98	1373.33	33.96	2166.67	33.96	3373.33	33.96	5013.33
34	1406.67	33.98	2420	33.98	3546.67	33.98	5140
34.02	1433.33	34	2193.33	34	3586.67	34	5133.33
34.04	1040	34.02	2360	34.02	3560	34.02	5193.33
34.06	1086.67	34.04	2420	34.04	3706.67	34.04	5120
34.08	900	34.06	2440	34.06	3893.33	34.06	5086.67
34.1	880	34.08	2526.67	34.08	3746.67	34.08	5013.33
34.12	680	34.1	2393.33	34.1	3700	34.1	4986.67
34.14	653.333	34.12	2446.67	34.12	3373.33	34.12	4686.67
34.16	646.667	34.14	2526.67	34.14	3326.67	34.14	4753.33
34.18	426.667	34.16	2353.33	34.16	3320	34.16	4566.67
34.2	426.667	34.18	2466.67	34.18	3033.33	34.18	4573.33
34.22	346.667	34.2	2353.33	34.2	3140	34.2	4413.33
34.24	406.667	34.22	2353.33	34.22	3026.67	34.22	4353.33
34.26	360	34.24	2220	34.24	2986.67	34.24	4293.33
34.28	266.667	34.26	2166.67	34.26	2866.67	34.26	4300
34.3	260	34.28	2073.33	34.28	2920	34.28	4300
34.32	366.667	34.3	2080	34.3	2913.33	34.3	4320
34.34	426.667	34.32	1953.33	34.32	2866.67	34.32	4320
34.36	320	34.34	1946.67	34.34	2946.67	34.34	4273.33
34.38	260	34.36	1853.33	34.36	3000	34.36	4320
34.4	213.333	34.38	1853.33	34.38	2946.67	34.38	4293.33
34.42	280	34.4	1873.33	34.4	2906.67	34.4	4240
34.44	246.667	34.42	1760	34.42	2893.33	34.42	4306.67
34.46	233.333	34.44	1866.67	34.44	2780	34.44	4260
34.48	193.333	34.46	1740	34.46	2786.67	34.46	4280
34.5	226.667	34.48	1773.33	34.48	2866.67	34.48	4173.33
34.52	153.333	34.5	1820	34.5	2726.67	34.5	4213.33
34.54	200	34.52	1833.33	34.52	2753.33	34.52	4180
34.56	233.333	34.54	1673.33	34.54	2720	34.54	4173.33
34.58	200	34.56	1686.67	34.56	2640	34.56	4233.33
34.6	160	34.58	1720	34.58	2700	34.58	4180
34.62	160	34.6	1706.67	34.6	2706.67	34.6	4200
34.64	226.667	34.62	1753.33	34.62	2666.67	34.62	4220
34.66	153.333	34.64	1753.33	34.64	2720	34.64	4186.67
34.68	206.667	34.66	1693.33	34.66	2620	34.66	4153.33
34.7	180	34.68	1700	34.68	2680	34.68	4173.33
34.72	253.333	34.7	1693.33	34.7	2680	34.7	4193.33
34.74	173.333	34.72	1713.33	34.72	2693.33	34.72	4180
34.76	160	34.74	1626.67	34.74	2686.67	34.74	4186.67
34.78	153.333	34.76	1686.67	34.76	2700	34.76	4113.33
34.8	193.333	34.78	1720	34.78	2686.67	34.78	4213.33
34.82	120	34.8	1680	34.8	2666.67	34.8	4146.67
34.84	153.333	34.82	1666.67	34.82	2693.33	34.82	4146.67
34.86	193.333	34.84	1666.67	34.84	2720	34.84	4120
34.88	246.667	34.86	1673.33	34.86	2726.67	34.86	4140
34.9	253.333	34.88	1693.33	34.88	2706.67	34.88	4166.67
34.92	126.667	34.9	1640	34.9	2840	34.9	4133.33
34.94	166.667	34.92	1706.67	34.92	2706.67	34.92	4166.67
34.96	266.667	34.94	1693.33	34.94	2806.67	34.94	4173.33
34.98	186.667	34.96	1740	34.96	2766.67	34.96	4166.67
35	180	34.98	1720	34.98	2773.33	34.98	4233.33
35.02	206.667	35	1773.33	35	2746.67	35	4220
35.04	266.667	35.02	1706.67	35.02	2780	35.02	4173.33
35.06	213.333	35.04	1760	35.04	2753.33	35.04	4126.67
35.08	253.333	35.06	1780	35.06	2720	35.06	4193.33
35.1	180	35.08	1720	35.08	2673.33	35.08	4160
35.12	173.333	35.1	1600	35.1	2686.67	35.1	4180
35.14	186.667	35.12	1720	35.12	2706.67	35.12	4153.33
35.16	246.667	35.14	1740	35.14	2740	35.14	4153.33
35.18	200	35.16	1706.67	35.16	2693.33	35.16	4173.33
35.2	146.667	35.18	1780	35.18	2773.33	35.18	4186.67
35.22	166.667	35.2	1726.67	35.2	2686.67	35.2	4160
35.24	213.333	35.22	1726.67	35.22	2660	35.22	4146.67
35.26	133.333	35.24	1733.33	35.24	2673.33	35.24	4200
35.28	220	35.26	1733.33	35.26	2733.33	35.26	4140
35.3	186.667	35.28	1753.33	35.28	2646.67	35.28	4126.67
35.32	173.333	35.3	1733.33	35.3	2746.67	35.3	4200
35.34	120	35.32	1653.33	35.32	2746.67	35.32	4193.33
35.36	206.667	35.34	1646.67	35.34	2640	35.34	4146.67
35.38	200	35.36	1713.33	35.36	2700	35.36	4166.67
35.4	200	35.38	1693.33	35.38	2646.67	35.38	4213.33
35.42	166.667	35.4	1700	35.4	2666.67	35.4	4173.33
35.44	180	35.42	1680	35.42	2666.67	35.42	4160
35.46	253.333	35.44	1700	35.44	2646.67	35.44	4160
35.48	273.333	35.46	1633.33	35.46	2666.67	35.46	4213.33
35.5	153.333	35.48	1626.67	35.48	2720	35.48	4133.33
35.52	153.333	35.5	1666.67	35.5	2660	35.5	4160
35.54	180	35.52	1680	35.52	2646.67	35.52	4146.67
35.56	226.667	35.54	1640	35.54	2626.67	35.54	4153.33
35.58	93.3333	35.56	1646.67	35.56	2660	35.56	4200
35.6	193.333	35.58	1646.67	35.58	2620	35.58	4146.67
35.62	140	35.6	1613.33	35.6	2700	35.6	4186.67
35.64	160	35.62	1666.67	35.62	2646.67	35.62	4160
35.66	180	35.64	1660	35.64	2680	35.64	4166.67
35.68	233.333	35.66	1640	35.66	2626.67	35.66	4160
35.7	173.333	35.68	1633.33	35.68	2620	35.68	4206.67
35.72	246.667	35.7	1693.33	35.7	2673.33	35.7	4246.67
35.74	153.333	35.72	1746.67	35.72	2700	35.72	4200
35.76	200	35.74	1626.67	35.74	2640	35.74	4186.67
35.78	186.667	35.76	1706.67	35.76	2633.33	35.76	4226.67
35.8	173.333	35.78	1706.67	35.78	2640	35.78	4166.67
35.82	226.667	35.8	1593.33	35.8	2653.33	35.8	4133.33
35.84	173.333	35.82	1640	35.82	2726.67	35.82	4300
35.86	253.333	35.84	1620	35.84	2720	35.84	4206.67
35.88	226.667	35.86	1700	35.86	2706.67	35.86	4220
35.9	240	35.88	1673.33	35.88	2773.33	35.88	4200
35.92	253.333	35.9	1686.67	35.9	2660	35.9	4180
35.94	166.667	35.92	1740	35.92	2753.33	35.92	4293.33
35.96	206.667	35.94	1760	35.94	2746.67	35.94	4153.33
35.98	266.667	35.96	1700	35.96	2713.33	35.96	4240
36	153.333	35.98	1693.33	35.98	2706.67	35.98	4186.67
36.02	220	36	1706.67	36	2733.33	36	4320
36.04	233.333	36.02	1706.67	36.02	2706.67	36.02	4153.33
36.06	153.333	36.04	1646.67	36.04	2726.67	36.04	4233.33
36.08	206.667	36.06	1660	36.06	2686.67	36.06	4160
36.1	180	36.08	1720	36.08	2786.67	36.08	4133.33
36.12	200	36.1	1726.67	36.1	2693.33	36.1	4153.33
36.14	146.667	36.12	1713.33	36.12	2653.33	36.12	4226.67
36.16	213.333	36.14	1660	36.14	2713.33	36.14	4160
36.18	140	36.16	1693.33	36.16	2646.67	36.16	4086.67
36.2	206.667	36.18	1620	36.18	2693.33	36.18	4146.67
36.22	140	36.2	1706.67	36.2	2686.67	36.2	4120
36.24	226.667	36.22	1673.33	36.22	2606.67	36.22	4100
36.26	160	36.24	1693.33	36.24	2626.67	36.24	4180
36.28	166.667	36.26	1606.67	36.26	2680	36.26	4166.67
36.3	193.333	36.28	1673.33	36.28	2620	36.28	4160
36.32	153.333	36.3	1620	36.3	2593.33	36.3	4146.67
36.34	153.333	36.32	1706.67	36.32	2646.67	36.32	4193.33
36.36	120	36.34	1640	36.34	2606.67	36.34	4166.67
36.38	240	36.36	1720	36.36	2653.33	36.36	4173.33
36.4	166.667	36.38	1680	36.38	2600	36.38	4220
36.42	206.667	36.4	1666.67	36.4	2646.67	36.4	4126.67
36.44	153.333	36.42	1646.67	36.42	2693.33	36.42	4200
36.46	253.333	36.44	1666.67	36.44	2700	36.44	4186.67
36.48	220	36.46	1646.67	36.46	2660	36.46	4153.33
36.5	186.667	36.48	1686.67	36.48	2693.33	36.48	4206.67
36.52	200	36.5	1673.33	36.5	2706.67	36.5	4120
36.54	220	36.52	1660	36.52	2660	36.52	4106.67
36.56	173.333	36.54	1706.67	36.54	2686.67	36.54	4146.67
36.58	126.667	36.56	1680	36.56	2680	36.56	4160
36.6	226.667	36.58	1693.33	36.58	2666.67	36.58	4220
36.62	213.333	36.6	1640	36.6	2713.33	36.6	4180
36.64	153.333	36.62	1640	36.62	2686.67	36.62	4180
36.66	226.667	36.64	1680	36.64	2653.33	36.64	4166.67
36.68	120	36.66	1700	36.66	2693.33	36.66	4120
36.7	120	36.68	1753.33	36.68	2640	36.68	4186.67
36.72	186.667	36.7	1673.33	36.7	2660	36.7	4106.67
36.74	193.333	36.72	1640	36.72	2686.67	36.72	4186.67
36.76	226.667	36.74	1700	36.74	2646.67	36.74	4146.67
36.78	166.667	36.76	1633.33	36.76	2666.67	36.76	4126.67
36.8	193.333	36.78	1680	36.78	2633.33	36.78	4200
36.82	186.667	36.8	1633.33	36.8	2646.67	36.8	4180
36.84	206.667	36.82	1660	36.82	2640	36.82	4213.33
36.86	126.667	36.84	1726.67	36.84	2633.33	36.84	4146.67
36.88	173.333	36.86	1673.33	36.86	2646.67	36.86	4140
36.9	186.667	36.88	1693.33	36.88	2666.67	36.88	4200
36.92	146.667	36.9	1613.33	36.9	2620	36.9	4226.67
36.94	173.333	36.92	1693.33	36.92	2626.67	36.92	4140
36.96	113.333	36.94	1686.67	36.94	2706.67	36.94	4153.33
36.98	166.667	36.96	1573.33	36.96	2686.67	36.96	4186.67
37	133.333	36.98	1606.67	36.98	2633.33	36.98	4113.33
37.02	166.667	37	1653.33	37	2620	37	4220
37.04	153.333	37.02	1713.33	37.02	2706.67	37.02	4153.33
37.06	140	37.04	1680	37.04	2640	37.04	4166.67
37.08	126.667	37.06	1626.67	37.06	2640	37.06	4153.33
37.1	153.333	37.08	1646.67	37.08	2640	37.08	4193.33
37.12	173.333	37.1	1666.67	37.1	2660	37.1	4106.67
37.14	146.667	37.12	1633.33	37.12	2660	37.12	4166.67
37.16	226.667	37.14	1646.67	37.14	2706.67	37.14	4173.33
37.18	120	37.16	1653.33	37.16	2666.67	37.16	4173.33
37.2	200	37.18	1653.33	37.18	2673.33	37.18	4173.33
37.22	200	37.2	1620	37.2	2693.33	37.2	4140
37.24	213.333	37.22	1653.33	37.22	2606.67	37.22	4140
37.26	173.333	37.24	1660	37.24	2706.67	37.24	4160
37.28	140	37.26	1686.67	37.26	2646.67	37.26	4193.33
37.3	173.333	37.28	1660	37.28	2673.33	37.28	4193.33
37.32	160	37.3	1693.33	37.3	2640	37.3	4120
37.34	146.667	37.32	1646.67	37.32	2580	37.32	4113.33
37.36	153.333	37.34	1666.67	37.34	2693.33	37.34	4106.67
37.38	186.667	37.36	1680	37.36	2733.33	37.36	4133.33
37.4	146.667	37.38	1653.33	37.38	2713.33	37.38	4100
37.42	153.333	37.4	1646.67	37.4	2713.33	37.4	4153.33
37.44	153.333	37.42	1653.33	37.42	2600	37.42	4113.33
37.46	126.667	37.44	1653.33	37.44	2666.67	37.44	4093.33
37.48	100	37.46	1660	37.46	2633.33	37.46	4160
37.5	100	37.48	1620	37.48	2626.67	37.48	4133.33
37.52	146.667	37.5	1673.33	37.5	2640	37.5	4193.33
37.54	166.667	37.52	1600	37.52	2613.33	37.52	4100
37.56	146.667	37.54	1593.33	37.54	2633.33	37.54	4173.33
37.58	180	37.56	1646.67	37.56	2626.67	37.56	4146.67
37.6	100	37.58	1606.67	37.58	2620	37.58	4160
37.62	100	37.6	1673.33	37.6	2640	37.6	4166.67
37.64	100	37.62	1600	37.62	2680	37.62	4120
37.66	133.333	37.64	1633.33	37.64	2646.67	37.64	4120
37.68	193.333	37.66	1666.67	37.66	2620	37.66	4106.67
37.7	180	37.68	1613.33	37.68	2646.67	37.68	4133.33
37.72	133.333	37.7	1620	37.7	2666.67	37.7	4126.67
37.74	166.667	37.72	1680	37.72	2640	37.72	4093.33
37.76	120	37.74	1660	37.74	2600	37.74	4073.33
37.78	180	37.76	1613.33	37.76	2560	37.76	4120
37.8	113.333	37.78	1633.33	37.78	2613.33	37.78	4060
37.82	100	37.8	1646.67	37.8	2586.67	37.8	4106.67
37.84	126.667	37.82	1646.67	37.82	2680	37.82	4113.33
37.86	106.667	37.84	1613.33	37.84	2646.67	37.84	4106.67
37.88	106.667	37.86	1640	37.86	2606.67	37.86	4086.67
37.9	220	37.88	1613.33	37.88	2640	37.88	4126.67
37.92	133.333	37.9	1646.67	37.9	2640	37.9	4133.33
37.94	160	37.92	1613.33	37.92	2620	37.92	4073.33
37.96	73.3333	37.94	1593.33	37.94	2626.67	37.94	4126.67
37.98	193.333	37.96	1633.33	37.96	2593.33	37.96	4073.33
38	106.667	37.98	1620	37.98	2646.67	37.98	4120
38.02	166.667	38	1646.67	38	2613.33	38	4120
38.04	80	38.02	1606.67	38.02	2646.67	38.02	4153.33
38.06	140	38.04	1666.67	38.04	2593.33	38.04	4073.33
38.08	126.667	38.06	1606.67	38.06	2613.33	38.06	4093.33
38.1	146.667	38.08	1600	38.08	2593.33	38.08	4100
38.12	146.667	38.1	1666.67	38.1	2586.67	38.1	4120
38.14	126.667	38.12	1606.67	38.12	2626.67	38.12	4106.67
38.16	146.667	38.14	1606.67	38.14	2653.33	38.14	4160
38.18	173.333	38.16	1700	38.16	2613.33	38.16	4133.33
38.2	146.667	38.18	1720	38.18	2700	38.18	4133.33
38.22	153.333	38.2	1646.67	38.2	2593.33	38.2	4133.33
38.24	133.333	38.22	1680	38.22	2680	38.22	4086.67
38.26	146.667	38.24	1633.33	38.24	2646.67	38.24	4126.67
38.28	140	38.26	1633.33	38.26	2626.67	38.26	4100
38.3	166.667	38.28	1673.33	38.28	2626.67	38.28	4106.67
38.32	133.333	38.3	1653.33	38.3	2593.33	38.3	4120
38.34	120	38.32	1626.67	38.32	2626.67	38.32	4120
38.36	126.667	38.34	1646.67	38.34	2640	38.34	4160
38.38	193.333	38.36	1606.67	38.36	2686.67	38.36	4140
38.4	80	38.38	1660	38.38	2620	38.38	4193.33
38.42	186.667	38.4	1646.67	38.4	2680	38.4	4180
38.44	166.667	38.42	1660	38.42	2680	38.42	4166.67
38.46	153.333	38.44	1686.67	38.44	2606.67	38.44	4166.67
38.48	93.3333	38.46	1673.33	38.46	2600	38.46	4166.67
38.5	133.333	38.48	1700	38.48	2633.33	38.48	4140
38.52	133.333	38.5	1680	38.5	2640	38.5	4066.67
38.54	133.333	38.52	1613.33	38.52	2613.33	38.52	4153.33
38.56	113.333	38.54	1653.33	38.54	2606.67	38.54	4133.33
38.58	160	38.56	1653.33	38.56	2640	38.56	4146.67
38.6	146.667	38.58	1633.33	38.58	2626.67	38.58	4120
38.62	146.667	38.6	1680	38.6	2633.33	38.6	4093.33
38.64	173.333	38.62	1693.33	38.62	2620	38.62	4126.67
38.66	200	38.64	1640	38.64	2586.67	38.64	4106.67
38.68	126.667	38.66	1633.33	38.66	2620	38.66	4193.33
38.7	153.333	38.68	1686.67	38.68	2606.67	38.68	4160
38.72	160	38.7	1673.33	38.7	2726.67	38.7	4180
38.74	213.333	38.72	1666.67	38.72	2620	38.72	4153.33
38.76	133.333	38.74	1673.33	38.74	2686.67	38.74	4153.33
38.78	220	38.76	1713.33	38.76	2646.67	38.76	4173.33
38.8	226.667	38.78	1680	38.78	2633.33	38.78	4180
38.82	193.333	38.8	1680	38.8	2693.33	38.8	4133.33
38.84	173.333	38.82	1620	38.82	2613.33	38.82	4140
38.86	233.333	38.84	1686.67	38.84	2700	38.84	4146.67
38.88	166.667	38.86	1660	38.86	2646.67	38.86	4186.67
38.9	106.667	38.88	1666.67	38.88	2613.33	38.88	4153.33
38.92	153.333	38.9	1633.33	38.9	2693.33	38.9	4146.67
38.94	160	38.92	1686.67	38.92	2720	38.92	4126.67
38.96	180	38.94	1686.67	38.94	2666.67	38.94	4133.33
38.98	113.333	38.96	1653.33	38.96	2713.33	38.96	4120
39	146.667	38.98	1646.67	38.98	2673.33	38.98	4200
39.02	213.333	39	1700	39	2606.67	39	4186.67
39.04	200	39.02	1700	39.02	2660	39.02	4186.67
39.06	153.333	39.04	1673.33	39.04	2686.67	39.04	4213.33
39.08	160	39.06	1560	39.06	2660	39.06	4133.33
39.1	153.333	39.08	1646.67	39.08	2660	39.08	4193.33
39.12	146.667	39.1	1666.67	39.1	2700	39.1	4186.67
39.14	180	39.12	1660	39.12	2686.67	39.12	4226.67
39.16	193.333	39.14	1606.67	39.14	2620	39.14	4180
39.18	200	39.16	1706.67	39.16	2640	39.16	4160
39.2	326.667	39.18	1626.67	39.18	2700	39.18	4186.67
39.22	240	39.2	1700	39.2	2680	39.2	4206.67
39.24	260	39.22	1673.33	39.22	2693.33	39.22	4220
39.26	213.333	39.24	1640	39.24	2733.33	39.24	4240
39.28	220	39.26	1680	39.26	2746.67	39.26	4213.33
39.3	340	39.28	1666.67	39.28	2820	39.28	4260
39.32	266.667	39.3	1740	39.3	2813.33	39.3	4266.67
39.34	226.667	39.32	1646.67	39.32	2773.33	39.32	4300
39.36	193.333	39.34	1700	39.34	2686.67	39.34	4260
39.38	293.333	39.36	1746.67	39.36	2793.33	39.36	4293.33
39.4	260	39.38	1733.33	39.38	2773.33	39.38	4240
39.42	280	39.4	1733.33	39.4	2846.67	39.4	4266.67
39.44	226.667	39.42	1666.67	39.42	2826.67	39.42	4213.33
39.46	266.667	39.44	1726.67	39.44	2740	39.44	4200
39.48	233.333	39.46	1700	39.46	2713.33	39.46	4286.67
39.5	220	39.48	1680	39.48	2746.67	39.48	4213.33
39.52	200	39.5	1700	39.5	2786.67	39.5	4193.33
39.54	193.333	39.52	1673.33	39.52	2726.67	39.52	4226.67
39.56	206.667	39.54	1666.67	39.54	2680	39.54	4186.67
39.58	173.333	39.56	1666.67	39.56	2713.33	39.56	4173.33
39.6	106.667	39.58	1693.33	39.58	2700	39.58	4200
39.62	180	39.6	1720	39.6	2646.67	39.6	4173.33
39.64	166.667	39.62	1613.33	39.62	2660	39.62	4140
39.66	200	39.64	1646.67	39.64	2600	39.64	4180
39.68	126.667	39.66	1666.67	39.66	2613.33	39.66	4166.67
39.7	180	39.68	1673.33	39.68	2626.67	39.68	4166.67
39.72	140	39.7	1593.33	39.7	2660	39.7	4126.67
39.74	133.333	39.72	1593.33	39.72	2613.33	39.72	4173.33
39.76	133.333	39.74	1646.67	39.74	2626.67	39.74	4133.33
39.78	106.667	39.76	1666.67	39.76	2626.67	39.76	4080
39.8	146.667	39.78	1660	39.78	2586.67	39.78	4133.33
39.82	140	39.8	1620	39.8	2640	39.8	4140
39.84	113.333	39.82	1626.67	39.82	2633.33	39.82	4173.33
39.86	140	39.84	1653.33	39.84	2626.67	39.84	4126.67
39.88	180	39.86	1580	39.86	2646.67	39.86	4140
39.9	153.333	39.88	1626.67	39.88	2613.33	39.88	4106.67
39.92	146.667	39.9	1600	39.9	2613.33	39.9	4153.33
39.94	153.333	39.92	1573.33	39.92	2640	39.92	4146.67
39.96	126.667	39.94	1646.67	39.94	2626.67	39.94	4173.33
39.98	200	39.96	1600	39.96	2626.67	39.96	4106.67
40	153.333	39.98	1653.33	39.98	2600	39.98	4093.33
40.02	160	40	1600	40	2586.67	40	4080
40.04	173.333	40.02	1653.33	40.02	2593.33	40.02	4120
40.06	146.667	40.04	1613.33	40.04	2600	40.04	4080
40.08	93.3333	40.06	1633.33	40.06	2580	40.06	4060
40.1	86.6667	40.08	1633.33	40.08	2586.67	40.08	4100
40.12	106.667	40.1	1686.67	40.1	2660	40.1	4086.67
40.14	153.333	40.12	1666.67	40.12	2633.33	40.12	4086.67
40.16	146.667	40.14	1666.67	40.14	2600	40.14	4146.67
40.18	133.333	40.16	1613.33	40.16	2673.33	40.16	4106.67
40.2	133.333	40.18	1640	40.18	2593.33	40.18	4113.33
40.22	73.3333	40.2	1633.33	40.2	2606.67	40.2	4120
40.24	133.333	40.22	1566.67	40.22	2586.67	40.22	4226.67
40.26	173.333	40.24	1593.33	40.24	2613.33	40.24	4133.33
40.28	153.333	40.26	1653.33	40.26	2586.67	40.26	4073.33
40.3	166.667	40.28	1653.33	40.28	2646.67	40.28	4113.33
40.32	100	40.3	1633.33	40.3	2653.33	40.3	4080
40.34	146.667	40.32	1633.33	40.32	2606.67	40.32	4106.67
40.36	100	40.34	1633.33	40.34	2640	40.34	4146.67
40.38	153.333	40.36	1613.33	40.36	2646.67	40.36	4140
40.4	173.333	40.38	1640	40.38	2620	40.38	4113.33
40.42	126.667	40.4	1600	40.4	2593.33	40.4	4120
40.44	140	40.42	1640	40.42	2626.67	40.42	4126.67
40.46	120	40.44	1653.33	40.44	2586.67	40.44	4133.33
40.48	140	40.46	1606.67	40.46	2586.67	40.46	4106.67
40.5	106.667	40.48	1633.33	40.48	2586.67	40.48	4120
40.52	166.667	40.5	1600	40.5	2620	40.5	4173.33
40.54	240	40.52	1633.33	40.52	2620	40.52	4120
40.56	206.667	40.54	1680	40.54	2606.67	40.54	4100
40.58	186.667	40.56	1586.67	40.56	2646.67	40.56	4080
40.6	186.667	40.58	1666.67	40.58	2606.67	40.58	4160
40.62	126.667	40.6	1633.33	40.6	2573.33	40.6	4106.67
40.64	240	40.62	1666.67	40.62	2613.33	40.62	4126.67
40.66	153.333	40.64	1646.67	40.64	2620	40.64	4146.67
40.68	153.333	40.66	1626.67	40.66	2640	40.66	4153.33
40.7	120	40.68	1633.33	40.68	2653.33	40.68	4146.67
40.72	193.333	40.7	1620	40.7	2653.33	40.7	4153.33
40.74	153.333	40.72	1720	40.72	2666.67	40.72	4113.33
40.76	146.667	40.74	1606.67	40.74	2673.33	40.74	4200
40.78	213.333	40.76	1640	40.76	2693.33	40.76	4106.67
40.8	213.333	40.78	1613.33	40.78	2673.33	40.78	4126.67
40.82	213.333	40.8	1660	40.8	2660	40.8	4200
40.84	193.333	40.82	1660	40.82	2620	40.82	4126.67
40.86	200	40.84	1673.33	40.84	2706.67	40.84	4133.33
40.88	213.333	40.86	1720	40.86	2713.33	40.86	4166.67
40.9	186.667	40.88	1686.67	40.88	2700	40.88	4206.67
40.92	200	40.9	1700	40.9	2753.33	40.9	4120
40.94	180	40.92	1686.67	40.92	2626.67	40.92	4166.67
40.96	260	40.94	1706.67	40.94	2720	40.94	4213.33
40.98	146.667	40.96	1766.67	40.96	2766.67	40.96	4226.67
41	213.333	40.98	1706.67	40.98	2660	40.98	4160
41.02	186.667	41	1733.33	41	2646.67	41	4213.33
41.04	186.667	41.02	1646.67	41.02	2660	41.02	4140
41.06	260	41.04	1753.33	41.04	2686.67	41.04	4166.67
41.08	240	41.06	1666.67	41.06	2720	41.06	4113.33
41.1	226.667	41.08	1713.33	41.08	2700	41.08	4200
41.12	213.333	41.1	1713.33	41.1	2706.67	41.1	4246.67
41.14	226.667	41.12	1686.67	41.12	2633.33	41.12	4233.33
41.16	160	41.14	1740	41.14	2640	41.14	4173.33
41.18	200	41.16	1726.67	41.16	2700	41.16	4226.67
41.2	246.667	41.18	1640	41.18	2686.67	41.18	4133.33
41.22	193.333	41.2	1720	41.2	2693.33	41.2	4253.33
41.24	153.333	41.22	1746.67	41.22	2740	41.22	4186.67
41.26	206.667	41.24	1780	41.24	2693.33	41.24	4186.67
41.28	200	41.26	1820	41.26	2686.67	41.26	4213.33
41.3	186.667	41.28	1706.67	41.28	2733.33	41.28	4233.33
41.32	213.333	41.3	1720	41.3	2713.33	41.3	4240
41.34	206.667	41.32	1740	41.32	2693.33	41.32	4273.33
41.36	186.667	41.34	1706.67	41.34	2773.33	41.34	4153.33
41.38	113.333	41.36	1746.67	41.36	2753.33	41.36	4180
41.4	106.667	41.38	1713.33	41.38	2660	41.38	4200
41.42	126.667	41.4	1633.33	41.4	2720	41.4	4120
41.44	226.667	41.42	1653.33	41.42	2640	41.42	4220
41.46	166.667	41.44	1646.67	41.44	2700	41.44	4173.33
41.48	180	41.46	1620	41.46	2693.33	41.46	4146.67
41.5	200	41.48	1706.67	41.48	2626.67	41.48	4126.67
41.52	140	41.5	1746.67	41.5	2653.33	41.5	4186.67
41.54	166.667	41.52	1646.67	41.52	2626.67	41.52	4100
41.56	193.333	41.54	1666.67	41.54	2600	41.54	4173.33
41.58	160	41.56	1680	41.56	2700	41.56	4153.33
41.6	180	41.58	1653.33	41.58	2573.33	41.58	4126.67
41.62	226.667	41.6	1653.33	41.6	2686.67	41.6	4213.33
41.64	153.333	41.62	1633.33	41.62	2646.67	41.62	4160
41.66	146.667	41.64	1660	41.64	2706.67	41.64	4106.67
41.68	180	41.66	1700	41.66	2713.33	41.66	4126.67
41.7	206.667	41.68	1620	41.68	2633.33	41.68	4133.33
41.72	133.333	41.7	1660	41.7	2586.67	41.7	4173.33
41.74	233.333	41.72	1660	41.72	2633.33	41.72	4100
41.76	166.667	41.74	1680	41.74	2686.67	41.74	4153.33
41.78	133.333	41.76	1673.33	41.76	2640	41.76	4166.67
41.8	146.667	41.78	1633.33	41.78	2686.67	41.78	4113.33
41.82	140	41.8	1666.67	41.8	2640	41.8	4180
41.84	100	41.82	1586.67	41.82	2606.67	41.82	4113.33
41.86	146.667	41.84	1680	41.84	2653.33	41.84	4093.33
41.88	173.333	41.86	1653.33	41.86	2660	41.86	4186.67
41.9	173.333	41.88	1626.67	41.88	2680	41.88	4153.33
41.92	160	41.9	1626.67	41.9	2700	41.9	4166.67
41.94	153.333	41.92	1666.67	41.92	2653.33	41.92	4186.67
41.96	153.333	41.94	1626.67	41.94	2733.33	41.94	4140
41.98	100	41.96	1640	41.96	2693.33	41.96	4100
42	173.333	41.98	1693.33	41.98	2666.67	41.98	4133.33
42.02	166.667	42	1660	42	2680	42	4160
42.04	140	42.02	1640	42.02	2693.33	42.02	4120
42.06	133.333	42.04	1646.67	42.04	2700	42.04	4133.33
42.08	206.667	42.06	1646.67	42.06	2653.33	42.06	4180
42.1	126.667	42.08	1740	42.08	2613.33	42.08	4133.33
42.12	140	42.1	1693.33	42.1	2600	42.1	4140
42.14	153.333	42.12	1653.33	42.12	2620	42.12	4133.33
42.16	140	42.14	1660	42.14	2620	42.14	4180
42.18	160	42.16	1626.67	42.16	2646.67	42.16	4126.67
42.2	213.333	42.18	1646.67	42.18	2646.67	42.18	4146.67
42.22	166.667	42.2	1673.33	42.2	2626.67	42.2	4120
42.24	113.333	42.22	1653.33	42.22	2673.33	42.22	4100
42.26	180	42.24	1666.67	42.24	2626.67	42.24	4140
42.28	100	42.26	1660	42.26	2620	42.26	4140
42.3	200	42.28	1633.33	42.28	2680	42.28	4073.33
42.32	153.333	42.3	1613.33	42.3	2560	42.3	4166.67
42.34	173.333	42.32	1586.67	42.32	2653.33	42.32	4113.33
42.36	146.667	42.34	1640	42.34	2633.33	42.34	4086.67
42.38	140	42.36	1653.33	42.36	2613.33	42.36	4166.67
42.4	133.333	42.38	1620	42.38	2646.67	42.38	4100
42.42	186.667	42.4	1640	42.4	2680	42.4	4126.67
42.44	173.333	42.42	1646.67	42.42	2686.67	42.42	4113.33
42.46	180	42.44	1633.33	42.44	2606.67	42.44	4140
42.48	153.333	42.46	1660	42.46	2626.67	42.46	4140
42.5	113.333	42.48	1646.67	42.48	2673.33	42.48	4100
42.52	153.333	42.5	1626.67	42.5	2640	42.5	4133.33
42.54	140	42.52	1606.67	42.52	2653.33	42.52	4093.33
42.56	133.333	42.54	1653.33	42.54	2646.67	42.54	4113.33
42.58	153.333	42.56	1640	42.56	2646.67	42.56	4206.67
42.6	133.333	42.58	1633.33	42.58	2700	42.58	4113.33
42.62	153.333	42.6	1620	42.6	2626.67	42.6	4073.33
42.64	166.667	42.62	1680	42.62	2653.33	42.62	4180
42.66	153.333	42.64	1686.67	42.64	2620	42.64	4106.67
42.68	173.333	42.66	1626.67	42.66	2613.33	42.66	4126.67
42.7	120	42.68	1626.67	42.68	2640	42.68	4166.67
42.72	193.333	42.7	1626.67	42.7	2646.67	42.7	4153.33
42.74	160	42.72	1646.67	42.72	2626.67	42.72	4146.67
42.76	153.333	42.74	1673.33	42.74	2673.33	42.74	4186.67
42.78	206.667	42.76	1620	42.76	2653.33	42.76	4133.33
42.8	200	42.78	1666.67	42.78	2626.67	42.78	4166.67
42.82	186.667	42.8	1626.67	42.8	2666.67	42.8	4220
42.84	186.667	42.82	1673.33	42.82	2706.67	42.82	4160
42.86	166.667	42.84	1633.33	42.84	2680	42.84	4220
42.88	180	42.86	1633.33	42.86	2813.33	42.86	4186.67
42.9	213.333	42.88	1646.67	42.88	2666.67	42.88	4173.33
42.92	166.667	42.9	1720	42.9	2706.67	42.9	4140
42.94	233.333	42.92	1666.67	42.92	2700	42.92	4206.67
42.96	260	42.94	1653.33	42.94	2666.67	42.94	4206.67
42.98	233.333	42.96	1700	42.96	2700	42.96	4233.33
43	206.667	42.98	1653.33	42.98	2680	42.98	4180
43.02	146.667	43	1646.67	43	2720	43	4260
43.04	266.667	43.02	1673.33	43.02	2713.33	43.02	4246.67
43.06	213.333	43.04	1686.67	43.04	2720	43.04	4260
43.08	266.667	43.06	1766.67	43.06	2753.33	43.06	4253.33
43.1	200	43.08	1720	43.08	2773.33	43.08	4160
43.12	300	43.1	1760	43.1	2720	43.1	4233.33
43.14	193.333	43.12	1680	43.12	2666.67	43.12	4220
43.16	153.333	43.14	1726.67	43.14	2633.33	43.14	4253.33
43.18	180	43.16	1653.33	43.16	2746.67	43.16	4200
43.2	206.667	43.18	1700	43.18	2753.33	43.18	4180
43.22	173.333	43.2	1693.33	43.2	2686.67	43.2	4220
43.24	160	43.22	1660	43.22	2700	43.22	4240
43.26	153.333	43.24	1680	43.24	2706.67	43.24	4240
43.28	166.667	43.26	1653.33	43.26	2726.67	43.26	4246.67
43.3	186.667	43.28	1653.33	43.28	2740	43.28	4173.33
43.32	206.667	43.3	1726.67	43.3	2680	43.3	4206.67
43.34	166.667	43.32	1726.67	43.32	2653.33	43.32	4186.67
43.36	206.667	43.34	1706.67	43.34	2666.67	43.34	4166.67
43.38	166.667	43.36	1653.33	43.36	2626.67	43.36	4173.33
43.4	193.333	43.38	1606.67	43.38	2706.67	43.38	4166.67
43.42	146.667	43.4	1580	43.4	2646.67	43.4	4140
43.44	113.333	43.42	1640	43.42	2653.33	43.42	4153.33
43.46	186.667	43.44	1633.33	43.44	2660	43.44	4133.33
43.48	173.333	43.46	1606.67	43.46	2606.67	43.46	4126.67
43.5	126.667	43.48	1660	43.48	2686.67	43.48	4173.33
43.52	120	43.5	1593.33	43.5	2686.67	43.5	4173.33
43.54	226.667	43.52	1666.67	43.52	2653.33	43.52	4140
43.56	86.6667	43.54	1620	43.54	2626.67	43.54	4126.67
43.58	120	43.56	1633.33	43.56	2653.33	43.56	4126.67
43.6	140	43.58	1666.67	43.58	2626.67	43.58	4200
43.62	246.667	43.6	1666.67	43.6	2613.33	43.6	4093.33
43.64	213.333	43.62	1626.67	43.62	2660	43.62	4126.67
43.66	213.333	43.64	1606.67	43.64	2686.67	43.64	4113.33
43.68	166.667	43.66	1640	43.66	2700	43.66	4153.33
43.7	206.667	43.68	1666.67	43.68	2660	43.68	4140
43.72	146.667	43.7	1646.67	43.7	2673.33	43.7	4220
43.74	160	43.72	1633.33	43.72	2626.67	43.72	4113.33
43.76	166.667	43.74	1646.67	43.74	2646.67	43.74	4173.33
43.78	213.333	43.76	1640	43.76	2653.33	43.76	4200
43.8	186.667	43.78	1653.33	43.78	2660	43.78	4193.33
43.82	153.333	43.8	1660	43.8	2646.67	43.8	4113.33
43.84	233.333	43.82	1660	43.82	2653.33	43.82	4166.67
43.86	220	43.84	1653.33	43.84	2613.33	43.84	4146.67
43.88	166.667	43.86	1660	43.86	2660	43.86	4186.67
43.9	220	43.88	1780	43.88	2633.33	43.88	4206.67
43.92	226.667	43.9	1593.33	43.9	2633.33	43.9	4180
43.94	246.667	43.92	1633.33	43.92	2633.33	43.92	4166.67
43.96	293.333	43.94	1720	43.94	2733.33	43.94	4200
43.98	220	43.96	1653.33	43.96	2713.33	43.96	4173.33
44	153.333	43.98	1633.33	43.98	2660	43.98	4166.67
44.02	233.333	44	1640	44	2626.67	44	4146.67
44.04	153.333	44.02	1720	44.02	2680	44.02	4166.67
44.06	180	44.04	1666.67	44.04	2680	44.04	4180
44.08	140	44.06	1620	44.06	2693.33	44.06	4233.33
44.1	326.667	44.08	1660	44.08	2640	44.08	4200
44.12	160	44.1	1653.33	44.1	2713.33	44.1	4133.33
44.14	166.667	44.12	1653.33	44.12	2686.67	44.12	4173.33
44.16	193.333	44.14	1706.67	44.14	2680	44.14	4166.67
44.18	200	44.16	1620	44.16	2693.33	44.16	4186.67
44.2	213.333	44.18	1686.67	44.18	2733.33	44.18	4173.33
44.22	180	44.2	1680	44.2	2626.67	44.2	4133.33
44.24	133.333	44.22	1646.67	44.22	2666.67	44.22	4180
44.26	173.333	44.24	1666.67	44.24	2613.33	44.24	4200
44.28	100	44.26	1626.67	44.26	2646.67	44.26	4166.67
44.3	153.333	44.28	1666.67	44.28	2640	44.28	4193.33
44.32	240	44.3	1693.33	44.3	2680	44.3	4140
44.34	140	44.32	1640	44.32	2706.67	44.32	4166.67
44.36	166.667	44.34	1653.33	44.34	2706.67	44.34	4133.33
44.38	220	44.36	1700	44.36	2686.67	44.36	4140
44.4	200	44.38	1733.33	44.38	2673.33	44.38	4153.33
44.42	180	44.4	1773.33	44.4	2653.33	44.4	4186.67
44.44	126.667	44.42	1666.67	44.42	2733.33	44.42	4180
44.46	180	44.44	1740	44.44	2726.67	44.44	4113.33
44.48	126.667	44.46	1780	44.46	2706.67	44.46	4200
44.5	146.667	44.48	1766.67	44.48	2773.33	44.48	4166.67
44.52	226.667	44.5	1813.33	44.5	2706.67	44.5	4126.67
44.54	126.667	44.52	1746.67	44.52	2813.33	44.52	4206.67
44.56	153.333	44.54	1760	44.54	2740	44.54	4193.33
44.58	200	44.56	1706.67	44.56	2713.33	44.56	4186.67
44.6	240	44.58	1733.33	44.58	2653.33	44.58	4180
44.62	193.333	44.6	1780	44.6	2806.67	44.6	4173.33
44.64	120	44.62	1700	44.62	2746.67	44.62	4193.33
44.66	153.333	44.64	1666.67	44.64	2733.33	44.64	4180
44.68	166.667	44.66	1706.67	44.66	2726.67	44.66	4140
44.7	180	44.68	1686.67	44.68	2673.33	44.68	4160
44.72	180	44.7	1660	44.7	2740	44.7	4126.67
44.74	146.667	44.72	1713.33	44.72	2633.33	44.72	4220
44.76	133.333	44.74	1693.33	44.74	2686.67	44.74	4120
44.78	153.333	44.76	1673.33	44.76	2646.67	44.76	4173.33
44.8	166.667	44.78	1720	44.78	2646.67	44.78	4093.33
44.82	186.667	44.8	1626.67	44.8	2620	44.8	4133.33
44.84	146.667	44.82	1613.33	44.82	2633.33	44.82	4106.67
44.86	140	44.84	1633.33	44.84	2646.67	44.84	4100
44.88	146.667	44.86	1606.67	44.86	2700	44.86	4093.33
44.9	173.333	44.88	1660	44.88	2646.67	44.88	4126.67
44.92	220	44.9	1646.67	44.9	2653.33	44.9	4140
44.94	173.333	44.92	1626.67	44.92	2686.67	44.92	4113.33
44.96	193.333	44.94	1673.33	44.94	2620	44.94	4140
44.98	200	44.96	1606.67	44.96	2693.33	44.96	4160
45	146.667	44.98	1606.67	44.98	2640	44.98	4140
45.02	140	45	1666.67	45	2646.67	45	4140
45.04	93.3333	45.02	1626.67	45.02	2613.33	45.02	4140
45.06	193.333	45.04	1660	45.04	2600	45.04	4160
45.08	140	45.06	1640	45.06	2626.67	45.06	4133.33
45.1	160	45.08	1640	45.08	2660	45.08	4113.33
45.12	126.667	45.1	1700	45.1	2646.67	45.1	4126.67
45.14	206.667	45.12	1606.67	45.12	2646.67	45.12	4140
45.16	133.333	45.14	1593.33	45.14	2626.67	45.14	4140
45.18	160	45.16	1593.33	45.16	2633.33	45.16	4126.67
45.2	213.333	45.18	1673.33	45.18	2653.33	45.18	4113.33
45.22	213.333	45.2	1653.33	45.2	2653.33	45.2	4153.33
45.24	180	45.22	1593.33	45.22	2640	45.22	4160
45.26	120	45.24	1660	45.24	2613.33	45.24	4140
45.28	220	45.26	1640	45.26	2673.33	45.26	4146.67
45.3	160	45.28	1660	45.28	2706.67	45.28	4053.33
45.32	180	45.3	1673.33	45.3	2620	45.3	4120
45.34	106.667	45.32	1613.33	45.32	2633.33	45.32	4173.33
45.36	140	45.34	1673.33	45.34	2660	45.34	4120
45.38	193.333	45.36	1693.33	45.36	2606.67	45.36	4126.67
45.4	146.667	45.38	1626.67	45.38	2613.33	45.38	4120
45.42	193.333	45.4	1646.67	45.4	2613.33	45.4	4140
45.44	153.333	45.42	1626.67	45.42	2620	45.42	4206.67
45.46	140	45.44	1606.67	45.44	2626.67	45.44	4133.33
45.48	126.667	45.46	1686.67	45.46	2546.67	45.46	4113.33
45.5	246.667	45.48	1700	45.48	2620	45.48	4126.67
45.52	220	45.5	1593.33	45.5	2646.67	45.5	4140
45.54	140	45.52	1713.33	45.52	2606.67	45.52	4100
45.56	173.333	45.54	1713.33	45.54	2626.67	45.54	4140
45.58	126.667	45.56	1700	45.56	2660	45.56	4180
45.6	113.333	45.58	1586.67	45.58	2673.33	45.58	4153.33
45.62	120	45.6	1633.33	45.6	2606.67	45.6	4173.33
45.64	206.667	45.62	1720	45.62	2660	45.62	4133.33
45.66	173.333	45.64	1626.67	45.64	2666.67	45.64	4140
45.68	146.667	45.66	1673.33	45.66	2646.67	45.66	4153.33
45.7	126.667	45.68	1660	45.68	2606.67	45.68	4160
45.72	160	45.7	1693.33	45.7	2713.33	45.7	4140
45.74	213.333	45.72	1606.67	45.72	2660	45.72	4160
45.76	226.667	45.74	1640	45.74	2686.67	45.74	4140
45.78	193.333	45.76	1666.67	45.76	2666.67	45.76	4153.33
45.8	186.667	45.78	1713.33	45.78	2693.33	45.78	4166.67
45.82	200	45.8	1746.67	45.8	2673.33	45.8	4140
45.84	113.333	45.82	1726.67	45.82	2673.33	45.82	4133.33
45.86	133.333	45.84	1666.67	45.84	2666.67	45.84	4180
45.88	113.333	45.86	1660	45.86	2680	45.86	4133.33
45.9	173.333	45.88	1706.67	45.88	2680	45.88	4080
45.92	180	45.9	1673.33	45.9	2633.33	45.9	4140
45.94	113.333	45.92	1633.33	45.92	2713.33	45.92	4133.33
45.96	133.333	45.94	1653.33	45.94	2666.67	45.94	4120
45.98	120	45.96	1700	45.96	2633.33	45.96	4153.33
46	240	45.98	1680	45.98	2606.67	45.98	4153.33
46.02	173.333	46	1713.33	46	2660	46	4140
46.04	200	46.02	1620	46.02	2686.67	46.02	4186.67
46.06	133.333	46.04	1673.33	46.04	2620	46.04	4126.67
46.08	120	46.06	1680	46.06	2620	46.06	4140
46.1	180	46.08	1666.67	46.08	2633.33	46.08	4160
46.12	200	46.1	1666.67	46.1	2660	46.1	4133.33
46.14	193.333	46.12	1620	46.12	2626.67	46.12	4120
46.16	173.333	46.14	1713.33	46.14	2600	46.14	4166.67
46.18	186.667	46.16	1640	46.16	2646.67	46.16	4080
46.2	120	46.18	1626.67	46.18	2713.33	46.18	4093.33
46.22	253.333	46.2	1606.67	46.2	2586.67	46.2	4106.67
46.24	180	46.22	1580	46.22	2606.67	46.22	4166.67
46.26	133.333	46.24	1640	46.24	2620	46.24	4166.67
46.28	140	46.26	1633.33	46.26	2586.67	46.26	4126.67
46.3	173.333	46.28	1680	46.28	2673.33	46.28	4160
46.32	220	46.3	1666.67	46.3	2633.33	46.3	4106.67
46.34	100	46.32	1613.33	46.32	2566.67	46.32	4080
46.36	140	46.34	1653.33	46.34	2626.67	46.34	4146.67
46.38	146.667	46.36	1666.67	46.36	2633.33	46.36	4146.67
46.4	140	46.38	1653.33	46.38	2580	46.38	4160
46.42	133.333	46.4	1713.33	46.4	2633.33	46.4	4100
46.44	146.667	46.42	1653.33	46.42	2600	46.42	4146.67
46.46	133.333	46.44	1673.33	46.44	2653.33	46.44	4120
46.48	193.333	46.46	1626.67	46.46	2600	46.46	4173.33
46.5	146.667	46.48	1633.33	46.48	2626.67	46.48	4193.33
46.52	160	46.5	1613.33	46.5	2646.67	46.5	4173.33
46.54	180	46.52	1633.33	46.52	2666.67	46.52	4146.67
46.56	200	46.54	1580	46.54	2646.67	46.54	4180
46.58	180	46.56	1640	46.56	2660	46.56	4133.33
46.6	153.333	46.58	1640	46.58	2686.67	46.58	4140
46.62	220	46.6	1646.67	46.6	2706.67	46.6	4273.33
46.64	246.667	46.62	1633.33	46.62	2653.33	46.62	4146.67
46.66	266.667	46.64	1646.67	46.64	2666.67	46.64	4106.67
46.68	180	46.66	1633.33	46.66	2660	46.66	4233.33
46.7	246.667	46.68	1653.33	46.68	2660	46.68	4193.33
46.72	226.667	46.7	1673.33	46.7	2640	46.7	4226.67
46.74	266.667	46.72	1640	46.72	2660	46.72	4253.33
46.76	280	46.74	1720	46.74	2733.33	46.74	4180
46.78	280	46.76	1740	46.76	2666.67	46.76	4253.33
46.8	206.667	46.78	1660	46.78	2693.33	46.78	4246.67
46.82	313.333	46.8	1746.67	46.8	2753.33	46.8	4326.67
46.84	306.667	46.82	1713.33	46.82	2693.33	46.82	4333.33
46.86	406.667	46.84	1746.67	46.84	2740	46.84	4346.67
46.88	386.667	46.86	1713.33	46.86	2793.33	46.86	4266.67
46.9	513.333	46.88	1733.33	46.88	2766.67	46.88	4406.67
46.92	620	46.9	1780	46.9	2886.67	46.9	4380
46.94	626.667	46.92	1866.67	46.92	2813.33	46.92	4506.67
46.96	493.333	46.94	1873.33	46.94	2853.33	46.94	4466.67
46.98	613.333	46.96	1866.67	46.96	2926.67	46.96	4533.33
47	713.333	46.98	1873.33	46.98	2946.67	46.98	4580
47.02	680	47	1866.67	47	2953.33	47	4560
47.04	613.333	47.02	2053.33	47.02	3073.33	47.02	4693.33
47.06	726.667	47.04	2073.33	47.04	3080	47.04	4613.33
47.08	633.333	47.06	1980	47.06	3113.33	47.06	4633.33
47.1	593.333	47.08	2013.33	47.08	3106.67	47.08	4653.33
47.12	566.667	47.1	1860	47.1	3226.67	47.1	4720
47.14	573.333	47.12	2073.33	47.12	3100	47.12	4706.67
47.16	493.333	47.14	2000	47.14	3173.33	47.14	4433.33
47.18	486.667	47.16	2073.33	47.16	2953.33	47.16	4560
47.2	380	47.18	2040	47.18	2980	47.18	4433.33
47.22	433.333	47.2	1946.67	47.2	2940	47.2	4493.33
47.24	380	47.22	1980	47.22	3053.33	47.22	4480
47.26	340	47.24	2040	47.24	2873.33	47.24	4320
47.28	346.667	47.26	1906.67	47.26	2880	47.26	4293.33
47.3	273.333	47.28	1826.67	47.28	2833.33	47.28	4366.67
47.32	300	47.3	1946.67	47.3	2873.33	47.3	4353.33
47.34	273.333	47.32	1926.67	47.32	2813.33	47.32	4360
47.36	333.333	47.34	1873.33	47.34	2793.33	47.34	4326.67
47.38	266.667	47.36	1880	47.36	2800	47.36	4313.33
47.4	233.333	47.38	1806.67	47.38	2786.67	47.38	4273.33
47.42	333.333	47.4	1760	47.4	2773.33	47.4	4320
47.44	253.333	47.42	1806.67	47.42	2880	47.42	4286.67
47.46	320	47.44	1793.33	47.44	2820	47.44	4340
47.48	206.667	47.46	1773.33	47.46	2833.33	47.46	4253.33
47.5	326.667	47.48	1746.67	47.48	2806.67	47.48	4240
47.52	246.667	47.5	1766.67	47.5	2820	47.5	4286.67
47.54	260	47.52	1766.67	47.52	2720	47.52	4306.67
47.56	220	47.54	1820	47.54	2846.67	47.54	4280
47.58	180	47.56	1746.67	47.56	2786.67	47.56	4273.33
47.6	180	47.58	1766.67	47.58	2820	47.58	4226.67
47.62	180	47.6	1733.33	47.6	2793.33	47.6	4346.67
47.64	206.667	47.62	1720	47.62	2786.67	47.62	4226.67
47.66	140	47.64	1773.33	47.64	2686.67	47.64	4166.67
47.68	260	47.66	1626.67	47.66	2700	47.66	4193.33
47.7	193.333	47.68	1760	47.68	2713.33	47.68	4166.67
47.72	153.333	47.7	1693.33	47.7	2733.33	47.7	4173.33
47.74	206.667	47.72	1660	47.72	2726.67	47.72	4160
47.76	193.333	47.74	1680	47.74	2686.67	47.74	4180
47.78	226.667	47.76	1700	47.76	2673.33	47.76	4220
47.8	120	47.78	1713.33	47.78	2646.67	47.78	4146.67
47.82	186.667	47.8	1753.33	47.8	2606.67	47.8	4253.33
47.84	213.333	47.82	1720	47.82	2700	47.82	4193.33
47.86	200	47.84	1653.33	47.84	2693.33	47.84	4220
47.88	186.667	47.86	1666.67	47.86	2666.67	47.86	4193.33
47.9	126.667	47.88	1613.33	47.88	2680	47.88	4160
47.92	126.667	47.9	1626.67	47.9	2686.67	47.9	4133.33
47.94	166.667	47.92	1606.67	47.92	2613.33	47.92	4153.33
47.96	153.333	47.94	1620	47.94	2600	47.94	4140
47.98	173.333	47.96	1680	47.96	2680	47.96	4160
48	160	47.98	1686.67	47.98	2633.33	47.98	4186.67
48.02	220	48	1680	48	2686.67	48	4133.33
48.04	153.333	48.02	1626.67	48.02	2653.33	48.02	4100
48.06	180	48.04	1633.33	48.04	2626.67	48.04	4220
48.08	100	48.06	1613.33	48.06	2726.67	48.06	4186.67
48.1	166.667	48.08	1626.67	48.08	2680	48.08	4153.33
48.12	280	48.1	1640	48.1	2660	48.1	4160
48.14	133.333	48.12	1626.67	48.12	2753.33	48.12	4146.67
48.16	173.333	48.14	1606.67	48.14	2626.67	48.14	4140
48.18	180	48.16	1593.33	48.16	2613.33	48.16	4186.67
48.2	200	48.18	1653.33	48.18	2613.33	48.18	4233.33
48.22	140	48.2	1673.33	48.2	2633.33	48.2	4206.67
48.24	173.333	48.22	1600	48.22	2680	48.22	4180
48.26	133.333	48.24	1720	48.24	2666.67	48.24	4160
48.28	186.667	48.26	1646.67	48.26	2673.33	48.26	4186.67
48.3	206.667	48.28	1653.33	48.28	2733.33	48.28	4186.67
48.32	140	48.3	1580	48.3	2713.33	48.3	4193.33
48.34	240	48.32	1673.33	48.32	2673.33	48.32	4160
48.36	253.333	48.34	1713.33	48.34	2653.33	48.34	4193.33
48.38	246.667	48.36	1653.33	48.36	2646.67	48.36	4300
48.4	206.667	48.38	1666.67	48.38	2666.67	48.38	4280
48.42	233.333	48.4	1633.33	48.4	2733.33	48.4	4260
48.44	286.667	48.42	1646.67	48.42	2680	48.42	4126.67
48.46	233.333	48.44	1673.33	48.44	2700	48.44	4153.33
48.48	160	48.46	1646.67	48.46	2713.33	48.46	4186.67
48.5	233.333	48.48	1693.33	48.48	2726.67	48.48	4213.33
48.52	166.667	48.5	1640	48.5	2780	48.5	4193.33
48.54	226.667	48.52	1653.33	48.52	2620	48.52	4193.33
48.56	213.333	48.54	1606.67	48.54	2740	48.54	4206.67
48.58	193.333	48.56	1666.67	48.56	2813.33	48.56	4220
48.6	153.333	48.58	1666.67	48.58	2786.67	48.58	4166.67
48.62	206.667	48.6	1713.33	48.6	2713.33	48.6	4220
48.64	106.667	48.62	1653.33	48.62	2753.33	48.62	4140
48.66	180	48.64	1686.67	48.64	2753.33	48.64	4193.33
48.68	160	48.66	1720	48.66	2666.67	48.66	4206.67
48.7	213.333	48.68	1640	48.68	2646.67	48.68	4220
48.72	153.333	48.7	1666.67	48.7	2673.33	48.7	4186.67
48.74	153.333	48.72	1620	48.72	2673.33	48.72	4180
48.76	173.333	48.74	1673.33	48.74	2666.67	48.74	4146.67
48.78	153.333	48.76	1653.33	48.76	2666.67	48.76	4186.67
48.8	106.667	48.78	1693.33	48.78	2700	48.78	4146.67
48.82	140	48.8	1680	48.8	2646.67	48.8	4133.33
48.84	173.333	48.82	1660	48.82	2653.33	48.82	4153.33
48.86	173.333	48.84	1620	48.84	2666.67	48.84	4166.67
48.88	173.333	48.86	1640	48.86	2666.67	48.86	4146.67
48.9	166.667	48.88	1686.67	48.88	2626.67	48.88	4146.67
48.92	126.667	48.9	1620	48.9	2593.33	48.9	4166.67
48.94	146.667	48.92	1640	48.92	2640	48.92	4186.67
48.96	173.333	48.94	1613.33	48.94	2733.33	48.94	4113.33
48.98	186.667	48.96	1593.33	48.96	2713.33	48.96	4173.33
49	126.667	48.98	1620	48.98	2653.33	48.98	4140
49.02	193.333	49	1706.67	49	2633.33	49	4146.67
49.04	153.333	49.02	1653.33	49.02	2660	49.02	4133.33
49.06	213.333	49.04	1700	49.04	2646.67	49.04	4233.33
49.08	160	49.06	1600	49.06	2626.67	49.06	4160
49.1	153.333	49.08	1666.67	49.08	2620	49.08	4106.67
49.12	106.667	49.1	1633.33	49.1	2593.33	49.1	4146.67
49.14	153.333	49.12	1620	49.12	2673.33	49.12	4173.33
49.16	140	49.14	1666.67	49.14	2640	49.14	4180
49.18	153.333	49.16	1646.67	49.16	2646.67	49.16	4166.67
49.2	100	49.18	1720	49.18	2620	49.18	4173.33
49.22	153.333	49.2	1640	49.2	2606.67	49.2	4140
49.24	220	49.22	1660	49.22	2686.67	49.22	4120
49.26	153.333	49.24	1613.33	49.24	2660	49.24	4193.33
49.28	166.667	49.26	1606.67	49.26	2640	49.26	4153.33
49.3	226.667	49.28	1633.33	49.28	2640	49.28	4160
49.32	173.333	49.3	1653.33	49.3	2646.67	49.3	4146.67
49.34	133.333	49.32	1653.33	49.32	2706.67	49.32	4146.67
49.36	186.667	49.34	1593.33	49.34	2640	49.34	4220
49.38	173.333	49.36	1646.67	49.36	2626.67	49.36	4100
49.4	213.333	49.38	1660	49.38	2680	49.38	4200
49.42	193.333	49.4	1666.67	49.4	2620	49.4	4153.33
49.44	240	49.42	1606.67	49.42	2613.33	49.42	4180
49.46	153.333	49.44	1640	49.44	2653.33	49.44	4186.67
49.48	140	49.46	1653.33	49.46	2700	49.46	4166.67
49.5	173.333	49.48	1666.67	49.48	2620	49.48	4113.33
49.52	200	49.5	1680	49.5	2666.67	49.5	4166.67
49.54	233.333	49.52	1620	49.52	2640	49.52	4146.67
49.56	226.667	49.54	1626.67	49.54	2680	49.54	4220
49.58	160	49.56	1700	49.56	2693.33	49.56	4160
49.6	166.667	49.58	1693.33	49.58	2726.67	49.58	4233.33
49.62	166.667	49.6	1686.67	49.6	2666.67	49.6	4166.67
49.64	146.667	49.62	1633.33	49.62	2680	49.62	4146.67
49.66	206.667	49.64	1633.33	49.64	2706.67	49.64	4200
49.68	240	49.66	1666.67	49.66	2720	49.66	4180
49.7	173.333	49.68	1626.67	49.68	2693.33	49.68	4173.33
49.72	293.333	49.7	1686.67	49.7	2686.67	49.7	4166.67
49.74	173.333	49.72	1673.33	49.72	2706.67	49.72	4160
49.76	273.333	49.74	1780	49.74	2726.67	49.74	4173.33
49.78	233.333	49.76	1700	49.76	2666.67	49.76	4220
49.8	186.667	49.78	1673.33	49.78	2673.33	49.78	4180
49.82	260	49.8	1706.67	49.8	2646.67	49.8	4213.33
49.84	186.667	49.82	1666.67	49.82	2686.67	49.82	4153.33
49.86	273.333	49.84	1660	49.84	2626.67	49.84	4213.33
49.88	300	49.86	1666.67	49.86	2653.33	49.86	4246.67
49.9	340	49.88	1746.67	49.88	2726.67	49.88	4266.67
49.92	240	49.9	1660	49.9	2660	49.9	4160
49.94	233.333	49.92	1720	49.92	2720	49.92	4126.67
[truncated: 1,504 more rows]

## Sheet: DSC analysis
	Content of GO/%	CH content/%			Content of GO/%	Content of chemical composition/%
	0	12.4719	13.5127		0	14.4558	17.6043
	0.01	12.1434	13.1037		0.01	14.344	18.1103
	0.03	12.478	13.077		0.03	14.8509	18.2483
	0.05	11.8065	13.2297		0.05	13.8806	17.3995
Curing age	3 days								28 days
Content of GO/%	0		0.01		0.03		0.05		0		0.01		0.03		0.05
	Temperature/ ℃	Differential scanning calorimetry / mW /mg	Temperature/ ℃	Differential scanning calorimetry / mW /mg	Temperature/ ℃	Differential scanning calorimetry / mW /mg	Temperature/ ℃	Differential scanning calorimetry / mW /mg	Temperature/ ℃	Differential scanning calorimetry / mW /mg	Temperature/ ℃	Differential scanning calorimetry / mW /mg	Temperature/ ℃	Differential scanning calorimetry / mW /mg	Temperature/ ℃	Differential scanning calorimetry / mW /mg
	34.915	0.18967	32.093	0.13569	32.388	0.13913	32.091	0.1672	35.72	0.1976	32.626	0.15897	33.341	0.18876	31.797	0.20098
	34.9023	0.19142	32.093	0.13451	32.388	0.13833	32.086	0.16847	35.655	0.19666	32.5977	0.157	33.31	0.18818	31.797	0.20397
	34.8998	0.19073	32.093	0.13622	32.388	0.14147	32.0618	0.16694	35.656	0.2019	32.5758	0.15946	33.2992	0.18931	31.797	0.20521
	34.8967	0.19271	32.093	0.13493	32.388	0.13956	32.0464	0.16742	35.6554	0.19557	32.5773	0.16168	33.2976	0.19096	31.797	0.20283
	34.8883	0.19405	32.093	0.13339	32.388	0.14073	32.0397	0.16795	35.6272	0.19622	32.5622	0.16285	33.2752	0.18744	31.7916	0.20197
	34.886	0.18871	32.0635	0.13266	32.3657	0.13843	32.0021	0.16762	35.5749	0.19407	32.5146	0.16166	33.2242	0.18797	31.7627	0.20321
	34.884	0.18894	32.0377	0.13461	32.3431	0.13905	31.9733	0.16755	35.5369	0.1919	32.4924	0.16117	33.1865	0.19116	31.7332	0.20119
	34.8829	0.19111	32.0151	0.13526	32.3233	0.14065	31.9503	0.16911	35.5089	0.19564	32.4717	0.16031	33.1567	0.18874	31.7154	0.20217
	34.8819	0.19458	31.9967	0.13709	32.3118	0.14013	31.9323	0.16527	35.4875	0.2065	32.4579	0.16637	33.1354	0.19286	31.6966	0.20871
	34.8814	0.19176	31.99	0.13885	32.3003	0.14117	31.9181	0.16833	35.4706	0.19903	32.4432	0.15998	33.1166	0.19542	31.6793	0.20856
	34.8785	0.19256	31.9849	0.13612	32.2833	0.14453	31.9065	0.16926	35.4569	0.20186	32.4353	0.15684	33.1034	0.18993	31.6705	0.20187
	34.8772	0.19134	31.9779	0.13656	32.2696	0.14204	31.8925	0.1679	35.4382	0.20758	32.4216	0.16189	33.0862	0.19278	31.6612	0.20357
	34.8761	0.19016	31.9686	0.13682	32.2556	0.14185	31.8791	0.16843	35.4239	0.20788	32.4118	0.16485	33.0705	0.1937	31.6531	0.20391
	34.8749	0.19134	31.9572	0.1357	32.2415	0.1422	31.8652	0.16929	35.41	0.21022	32.4024	0.16713	33.0561	0.19509	31.6448	0.204
	34.8713	0.19378	31.9436	0.13648	32.2275	0.14159	31.8546	0.16913	35.3942	0.20803	32.3949	0.17076	33.042	0.20034	31.6375	0.20525
	34.8669	0.1955	31.9346	0.1404	32.2134	0.14076	31.8435	0.03644	35.3786	0.20844	32.3876	0.16937	33.0272	0.20063	31.6305	0.20993
	34.863	0.19462	31.9272	0.14087	32.1994	0.14232	31.8333	0.03661	35.3652	0.20976	32.379	0.16904	33.0152	0.20114	31.6211	0.21156
	34.86	0.19386	31.9178	0.14057	32.1887	0.14119	31.8241	0.03624	35.3545	0.21097	32.3692	0.17144	33.0015	0.20418	31.6126	0.21284
	34.8602	0.19428	31.9088	0.13872	32.1764	0.14177	31.8178	0.03625	35.3446	0.04556	32.3616	0.1711	32.9908	0.20092	31.6053	0.21092
	34.8596	0.19473	31.9013	0.14125	32.1653	0.14217	31.8086	0.03651	35.3458	0.04614	32.3607	0.17319	32.9885	0.20323	31.6006	0.2105
	34.8584	0.19447	31.9025	0.13733	32.1615	0.14359	31.806	0.03696	35.3515	0.2118	32.3725	0.17359	32.9977	0.20081	31.6019	0.20971
	34.8552	0.19439	31.9044	0.14051	32.1544	0.14651	31.8072	0.03655	35.3581	0.21407	32.3823	0.17513	33.0098	0.20206	31.6022	0.2099
	34.8528	0.19172	31.9081	0.13954	32.1508	0.14417	31.812	0.03631	35.3649	0.21275	32.3899	0.17325	33.0217	0.20312	31.6056	0.20695
	34.8502	0.19291	31.9106	0.1356	32.1501	0.14371	31.817	0.03626	35.3717	0.21365	32.3981	0.17476	33.0354	0.20454	31.6097	0.2085
	34.8503	0.19073	31.9142	0.13657	32.1485	0.03052	31.8196	0.03615	35.3833	0.21478	32.4065	0.1771	33.0494	0.2052	31.6146	0.21095
	34.8469	0.04081	31.9217	0.1361	32.1485	0.03066	31.8259	0.03649	35.3966	0.21765	32.4195	0.18046	33.065	0.20412	31.6207	0.20925
	34.8462	0.04122	31.9265	0.13822	32.1446	0.03099	31.8328	0.03646	35.4141	0.21682	32.4338	0.18492	33.0794	0.20475	31.6266	0.20597
	34.8456	0.04093	31.937	0.14119	32.141	0.03068	31.8392	0.03645	35.4317	0.21995	32.4489	0.18409	33.0935	0.20658	31.638	0.20313
	34.8461	0.04085	31.9447	0.13716	32.1357	0.03084	31.8462	0.03629	35.4516	0.22167	32.4682	0.18706	33.1143	0.20778	31.6485	0.20347
	34.843	0.04104	31.9518	0.13644	32.1358	0.03081	31.8509	0.16936	35.472	0.22367	32.4913	0.19014	33.1354	0.20841	31.6619	0.20387
	34.8445	0.04062	31.9595	0.13756	32.137	0.0305	31.8575	0.17341	35.4963	0.22525	32.5143	0.1947	33.1565	0.21142	31.6719	0.20361
	34.8464	0.04082	31.9667	0.13959	32.1408	0.03034	31.8661	0.17182	35.523	0.22778	32.5359	0.19827	33.18	0.20787	31.6819	0.20568
	34.8445	0.04103	31.9737	0.13891	32.1438	0.03047	31.8767	0.17046	35.5502	0.23104	32.5628	0.20192	33.2016	0.20842	31.6912	0.20308
	34.8418	0.0405	31.983	0.13879	32.1477	0.0309	31.8901	0.16893	35.5782	0.23029	32.5907	0.20539	33.2285	0.20795	31.6993	0.20342
	34.8383	0.04032	31.9944	0.13653	32.1547	0.14232	31.9041	0.17016	35.6111	0.23176	32.6188	0.211	33.2564	0.20804	31.7111	0.20085
	34.8399	0.04093	32.0113	0.13564	32.1632	0.14162	31.9181	0.16889	35.645	0.23345	32.6469	0.21925	33.2884	0.2143	31.7231	0.20244
	34.8407	0.04134	32.026	0.1355	32.1729	0.14362	31.9322	0.16903	35.6791	0.2389	32.675	0.22332	33.3231	0.21554	31.7357	0.20368
	34.8428	0.04153	32.0379	0.13988	32.1827	0.14288	31.9463	0.16783	35.7111	0.2409	32.7032	0.22545	33.3559	0.21984	31.7519	0.20087
	34.8439	0.04202	32.0539	0.14061	32.1891	0.14315	31.9597	0.16944	35.7403	0.24433	32.7348	0.23197	33.3891	0.21786	31.7675	0.20208
	34.8415	0.04155	32.0715	0.13675	32.1996	0.14177	31.9702	0.16998	35.7713	0.24322	32.7693	0.23918	33.4206	0.21742	31.7857	0.19543
	34.8433	0.04139	32.0862	0.13678	32.208	0.14149	31.9826	0.16589	35.8049	0.24684	32.8013	0.24654	33.4541	0.22198	31.8056	0.19796
	34.8414	0.04115	32.1015	0.13914	32.2169	0.14042	31.9963	0.16605	35.8389	0.25118	32.8341	0.25082	33.4812	0.22209	31.8249	0.1946
	34.8445	0.04065	32.1174	0.13743	32.2299	0.14125	32.0088	0.16765	35.8731	0.25628	32.8688	0.25698	33.5076	0.22373	31.8449	0.19177
	34.8484	0.04061	32.1352	0.14055	32.2404	0.13922	32.0179	0.16805	35.9073	0.25696	32.9039	0.26197	33.5371	0.22413	31.8658	0.19243
	34.8503	0.18886	32.1546	0.13977	32.2503	0.14099	32.0253	0.16579	35.9415	0.2599	32.939	0.27228	33.5655	0.22331	31.8869	0.1922
	34.8508	0.18928	32.1753	0.13904	32.2618	0.13887	32.0365	0.16609	35.9738	0.26313	32.9742	0.27924	33.5937	0.22605	31.9056	0.19254
	34.852	0.18822	32.1929	0.13721	32.2704	0.13948	32.0477	0.16615	36.0043	0.26505	33.0093	0.28189	33.6219	0.22777	31.9229	0.1905
	34.8529	0.18399	32.2122	0.13718	32.2816	0.13755	32.0589	0.16541	36.0345	0.26418	33.0429	0.28706	33.65	0.22819	31.9409	0.18386
	34.8536	0.18502	32.2281	0.13789	32.2941	0.13641	32.0705	0.1671	36.0669	0.26872	33.0778	0.29402	33.6797	0.22567	31.9568	0.1809
	34.8537	0.18463	32.2459	0.13686	32.3125	0.13549	32.084	0.16604	36.0997	0.2665	33.1114	0.29931	33.7065	0.22651	31.9753	0.17938
	34.8577	0.1873	32.2641	0.13611	32.3289	0.13749	32.1011	0.16425	36.1336	0.27012	33.1407	0.30291	33.7353	0.22464	31.9942	0.17485
	34.8585	0.1878	32.2847	0.13599	32.3462	0.13816	32.1151	0.16528	36.1639	0.26979	33.169	0.30845	33.7685	0.22459	32.0123	0.17217
	34.8586	0.18574	32.3057	0.13596	32.3612	0.13489	32.1299	0.16597	36.1919	0.27111	33.1996	0.31098	33.7999	0.22737	32.0322	0.17606
	34.8609	0.18784	32.3269	0.13314	32.3789	0.13443	32.1442	0.16185	36.2203	0.27137	33.2312	0.3143	33.8342	0.22766	32.053	0.17454
	34.8647	0.18753	32.348	0.13261	32.3961	0.13397	32.1567	0.15808	36.2511	0.27014	33.2601	0.31923	33.8636	0.22395	32.0764	0.16959
	34.8694	0.1857	32.3715	0.13454	32.4102	0.13329	32.1694	0.16044	36.2792	0.26637	33.2923	0.32255	33.892	0.22614	32.1002	0.16895
	34.8713	0.18711	32.3907	0.1336	32.4228	0.13209	32.181	0.16048	36.3068	0.27007	33.3263	0.32618	33.9162	0.22402	32.1211	0.16762
	34.875	0.18563	32.4082	0.13195	32.4367	0.13216	32.1946	0.15968	36.3364	0.26988	33.3612	0.32883	33.9419	0.22201	32.1432	0.16253
	34.8767	0.18654	32.4293	0.13277	32.4485	0.13219	32.2085	0.15951	36.3665	0.26507	33.3964	0.33335	33.9695	0.21694	32.1638	0.15881
	34.8793	0.18155	32.4497	0.13251	32.4632	0.13113	32.2226	0.15898	36.3999	0.26145	33.4306	0.33492	34.0021	0.21596	32.1847	0.15526
	34.8831	0.1809	32.469	0.13079	32.477	0.13098	32.2366	0.15705	36.4352	0.25734	33.4632	0.33477	34.0335	0.21109	32.2019	0.15281
	34.8839	0.17739	32.4905	0.1284	32.4926	0.13024	32.2507	0.15581	36.4672	0.25706	33.4969	0.34009	34.0655	0.21064	32.2172	0.14454
	34.8873	0.17362	32.5153	0.13041	32.5094	0.12787	32.2647	0.16046	36.501	0.25381	33.5278	0.34221	34.0983	0.20453	32.233	0.14065
	34.889	0.17251	32.5394	0.13202	32.5263	0.12646	32.2811	0.15734	36.535	0.25121	33.5565	0.34403	34.1339	0.20223	32.2482	0.1399
	34.8893	0.17354	32.561	0.1281	32.5449	0.12514	32.2979	0.15372	36.5714	0.24618	33.5863	0.34409	34.1651	0.19834	32.2624	0.13811
	34.8904	0.17735	32.5822	0.12448	32.5649	0.12196	32.3159	0.15299	36.6098	0.24313	33.6204	0.34443	34.1988	0.1938	32.2799	0.13029
	34.8906	0.17789	32.6034	0.12212	32.5858	0.1203	32.3365	0.15053	36.6472	0.24034	33.6554	0.34446	34.2337	0.19044	32.2981	0.12999
	34.8939	0.17278	32.6245	0.12065	32.6069	0.12042	32.3541	0.14919	36.6853	0.23372	33.6938	0.34298	34.2689	0.18896	32.3172	0.12452
	34.8946	0.17049	32.6457	0.11904	32.628	0.11928	32.3705	0.14869	36.7196	0.23063	33.7319	0.34415	34.304	0.18432	32.337	0.1161
	34.8989	0.16824	32.6668	0.11894	32.6484	0.11975	32.3877	0.1459	36.7548	0.22526	33.7676	0.34467	34.3433	0.17847	32.3568	0.11273
	34.9028	0.17087	32.686	0.11632	32.6637	0.11669	32.4023	0.14417	36.7895	0.22164	33.8028	0.34375	34.3832	0.17276	32.3742	0.10767
	34.9061	0.17141	32.7057	0.11314	32.6787	0.11577	32.4158	0.14201	36.8252	0.21614	33.8419	0.344	34.4195	0.1661	32.3908	0.10261
	34.9112	0.16725	32.7264	0.10973	32.6951	0.11516	32.4304	0.14002	36.8652	0.21077	33.8835	0.34677	34.4555	0.16477	32.408	0.09906
	34.9177	0.16596	32.7474	0.10805	32.7149	0.11476	32.4423	0.13739	36.9059	0.2032	33.9233	0.34593	34.4917	0.159	32.4267	0.09532
	34.9245	0.16687	32.7684	0.10869	32.7349	0.11322	32.4541	0.13672	36.9458	0.20094	33.9625	0.34468	34.5269	0.15378	32.4448	0.09026
	34.9313	0.16847	32.7894	0.10577	32.7558	0.11189	32.4669	0.13785	36.9859	0.19519	34.0041	0.34123	34.562	0.14598	32.4629	0.0875
	34.9382	0.16786	32.8105	0.10189	32.7768	0.10885	32.4818	0.12855	37.0289	0.18589	34.0423	0.34083	34.6024	0.14061	32.4794	0.08127
	34.9451	0.16329	32.8328	0.09715	32.7979	0.10534	32.4983	0.13004	37.074	0.17973	34.0788	0.34117	34.644	0.13505	32.5001	0.07244
	34.9519	0.15817	32.8563	0.09473	32.8166	0.10491	32.5128	0.12998	37.1184	0.17495	34.1181	0.34022	34.6819	0.12846	32.5201	0.06674
	34.9588	0.15359	32.8802	0.09426	32.8371	0.10534	32.5309	0.12728	37.1632	0.16548	34.1587	0.33641	34.7172	0.12386	32.541	0.06081
	34.9656	0.15485	32.9032	0.09253	32.8547	0.10361	32.5515	0.12409	37.2051	0.15806	34.1982	0.33318	34.7523	0.11706	32.5621	0.05269
	34.9725	0.15904	32.927	0.08944	32.871	0.09836	32.5725	0.12203	37.2472	0.15214	34.2366	0.33472	34.7926	0.11402	32.5832	0.05005
	34.9793	0.15375	32.9536	0.08449	32.8896	0.0936	32.5936	0.12086	37.2908	0.14584	34.275	0.3325	34.8316	0.10723	32.6044	0.0468
	34.9877	0.14963	32.9768	0.08181	32.9063	0.09277	32.6148	0.12043	37.3322	0.13981	34.3165	0.33238	34.8726	0.09798	32.6255	0.04084
	34.997	0.14521	32.9983	0.07796	32.9242	0.0888	32.6336	0.11973	37.3744	0.13427	34.3623	0.32873	34.91	0.08859	32.6467	0.03197
	35.0089	0.14407	33.0218	0.07278	32.9424	0.08659	32.6519	0.11541	37.4188	0.1227	34.4081	0.32753	34.9513	0.08336	32.6734	0.02234
	35.0211	0.14734	33.0456	0.07245	32.963	0.08545	32.6691	0.11135	37.4671	0.11791	34.4509	0.32612	34.9926	0.07598	32.6979	0.02129
	35.0345	0.14414	33.0672	0.06865	32.9817	0.08345	32.6838	0.10966	37.515	0.10921	34.4931	0.32243	35.0338	0.06867	32.7219	0.01374
	35.0481	0.14399	33.0917	0.06148	33.0017	0.07887	32.7005	0.10694	37.5629	0.10088	34.5302	0.32018	35.075	0.06216	32.7449	0.00668
	35.064	0.14215	33.1191	0.05536	33.0225	0.07823	32.7214	0.10568	37.6107	0.09546	34.5704	0.31871	35.1162	0.0542	32.7673	0.0017
	35.0794	0.14066	33.1471	0.05648	33.0436	0.07823	32.7418	0.10348	37.6601	0.08539	34.612	0.31524	35.1572	0.04813	32.7937	0.00033965
	35.0904	0.13826	33.1737	0.05394	33.0647	0.07462	32.7627	0.09773	37.709	0.07907	34.6537	0.31162	35.1973	0.04467	32.8173	-0.00468
	35.1055	0.13742	33.1993	0.05077	33.0858	0.07106	32.7837	0.09391	37.7555	0.06829	34.6939	0.30845	35.2411	0.03524	32.8446	-0.01268
	35.1204	0.13818	33.2236	0.04518	33.1081	0.06642	32.8047	0.09318	37.7976	0.06235	34.7351	0.30827	35.2826	0.02626	32.8725	-0.02098
	35.1343	0.13315	33.2503	0.04241	33.1283	0.06519	32.8257	0.09195	37.8444	0.05429	34.7811	0.3067	35.3247	0.01727	32.8972	-0.02743
	35.1481	0.1285	33.2792	0.03935	33.1499	0.06249	32.8453	0.08594	37.8969	0.04401	34.8252	0.30253	35.3682	0.01136	32.9266	-0.03268
	35.1618	0.12933	33.3109	0.03747	33.1697	0.05993	32.8667	0.08251	37.9478	0.03588	34.8671	0.30182	35.4168	0.00314	32.955	-0.04241
	35.1754	0.1283	33.3408	0.03203	33.1905	0.05652	32.8863	0.0779	37.994	0.02883	34.9087	0.29875	35.4633	0.0006207	32.9816	-0.04947
	35.1891	0.12415	33.372	0.02594	33.2116	0.05103	32.9061	0.07557	38.04	0.0157	34.9556	0.2935	35.5109	-0.00796	33.0056	-0.05343
	35.2028	0.11931	33.4026	0.02538	33.2328	0.04491	32.927	0.07322	38.0875	0.00798	34.9996	0.288	35.5586	-0.01734	33.0283	-0.06026
	35.2164	0.11893	33.4305	0.01991	33.2573	0.04414	32.9457	0.07126	38.1352	0.00248	35.0424	0.28515	35.6112	-0.02599	33.0538	-0.07116
	35.2338	0.11478	33.4602	0.01394	33.2825	0.04322	32.9657	0.06551	38.1878	-0.00215	35.0878	0.28131	35.6607	-0.03567	33.0814	-0.07459
	35.253	0.11454	33.4875	0.00914	33.3093	0.0392	32.9866	0.06202	38.238	-0.00888	35.1352	0.27671	35.7066	-0.04049	33.1094	-0.07919
	35.2733	0.11256	33.5147	0.00717	33.3361	0.03459	33.0076	0.05787	38.2896	-0.01596	35.1854	0.2694	35.7547	-0.04775	33.1375	-0.09002
	35.2922	0.11092	33.5427	0.00171	33.3622	0.0293	33.0287	0.05598	38.343	-0.02819	35.2337	0.26519	35.8016	-0.05625	33.1657	-0.09594
	35.3102	0.10878	33.5709	-0.00061745	33.39	0.02365	33.0498	0.05306	38.3963	-0.03876	35.2778	0.26434	35.8531	-0.06672	33.1938	-0.09948
	35.3257	0.10711	33.599	-0.00553	33.4164	0.01975	33.0708	0.04811	38.449	-0.04933	35.3237	0.26247	35.9048	-0.07296	33.2204	-0.1065
	35.3408	0.10143	33.6283	-0.00926	33.4393	0.01766	33.0919	0.04568	38.4984	-0.05629	35.3711	0.25667	35.9541	-0.07996	33.2482	-0.11699
	35.3547	0.09826	33.66	-0.01197	33.463	0.01293	33.1137	0.03914	38.5513	-0.069	35.4244	0.25526	36.006	-0.08934	33.2787	-0.12547
	35.3707	0.09456	33.6913	-0.01441	33.4887	0.01072	33.138	0.03705	38.6057	-0.07611	35.4781	0.2522	36.0602	-0.09839	33.3107	-0.12807
	35.3826	0.08645	33.7235	-0.02034	33.5157	0.00906	33.1575	0.03323	38.6625	-0.08374	35.5293	0.24692	36.117	-0.10601	33.3452	-0.13818
	35.3953	0.08832	33.7573	-0.02634	33.5436	0.00353	33.1789	0.02832	38.7183	-0.09164	35.5833	0.24342	36.1704	-0.11461	33.3764	-0.14869
	35.4121	0.08904	33.7922	-0.02949	33.5717	0.00070631	33.2002	0.02659	38.7731	-0.10134	35.6379	0.23928	36.2241	-0.12421	33.4093	-0.15593
	35.4297	0.08618	33.8273	-0.03384	33.5998	0.00012284	33.2214	0.02473	38.8278	-0.11089	35.6902	0.2345	36.2794	-0.13128	33.4384	-0.16185
	35.4441	0.07909	33.8601	-0.03868	33.6256	-0.00098269	33.2425	0.01743	38.8869	-0.12006	35.746	0.23186	36.3342	-0.13832	33.4678	-0.16723
	35.4612	0.07676	33.8949	-0.04327	33.6515	-0.00829	33.2675	0.01517	38.9424	-0.13153	35.8019	0.22763	36.3879	-0.14732	33.5	-0.177
	35.4788	0.07505	33.9313	-0.04971	33.6791	-0.01219	33.2916	0.00763	38.9979	-0.13728	35.8568	0.22307	36.4445	-0.15786	33.5297	-0.1827
	35.4965	0.07162	33.9683	-0.05226	33.7087	-0.0133	33.3151	0.00388	39.0527	-0.14779	35.9138	0.21577	36.498	-0.16671	33.5582	-0.18951
	35.5165	0.06613	34.0061	-0.0572	33.7387	-0.0206	33.3398	0.00076345	39.1073	-0.15983	35.9744	0.214	36.5484	-0.17635	33.5864	-0.19709
	35.5369	0.06236	34.0425	-0.06152	33.7728	-0.02404	33.3659	0.00016595	39.1652	-0.16737	36.0302	0.20875	36.5999	-0.18118	33.6146	-0.20712
	35.5573	0.06209	34.0778	-0.06639	33.8077	-0.02693	33.3902	-0.00524	39.2212	-0.17692	36.0875	0.20192	36.654	-0.19167	33.6477	-0.21428
	35.5778	0.05722	34.1169	-0.07106	33.8394	-0.02966	33.4161	-0.00747	39.2809	-0.18883	36.1474	0.19894	36.7092	-0.2005	33.6814	-0.22618
	35.5939	0.05063	34.1536	-0.07538	33.8705	-0.03322	33.4388	-0.01182	39.3372	-0.19845	36.2086	0.19229	36.7639	-0.20847	33.7122	-0.23135
	35.6087	0.04705	34.1936	-0.08161	33.9007	-0.03954	33.4603	-0.0149	39.3977	-0.20987	36.27	0.18847	36.8233	-0.21707	33.7465	-0.23459
	35.6259	0.04739	34.2305	-0.08593	33.9318	-0.04682	33.4822	-0.0163	39.4558	-0.21676	36.3277	0.18178	36.8804	-0.22395	33.7815	-0.24
	35.6435	0.04266	34.266	-0.09077	33.9639	-0.04844	33.5057	-0.02449	39.5118	-0.23199	36.384	0.17523	36.9403	-0.23237	33.8166	-0.2515
	35.6613	0.039	34.3045	-0.09435	33.9951	-0.05084	33.5329	-0.02648	39.5716	-0.23971	36.4438	0.17318	36.9977	-0.24362	33.8557	-0.26072
	35.679	0.03558	34.346	-0.0955	34.0269	-0.0551	33.5609	-0.02804	39.629	-0.24941	36.5017	0.16822	37.053	-0.25031	33.8909	-0.26927
	35.6968	0.03116	34.3857	-0.10272	34.0614	-0.06256	33.589	-0.03186	39.6843	-0.26003	36.5592	0.16127	37.1132	-0.26299	33.9261	-0.27742
	35.7153	0.02324	34.427	-0.10754	34.0964	-0.06802	33.6165	-0.03793	39.7398	-0.26987	36.6122	0.15741	37.1684	-0.2734	33.959	-0.28294
	35.7357	0.02167	34.4673	-0.11261	34.1281	-0.07011	33.6395	-0.04055	39.798	-0.27598	36.6703	0.15417	37.2254	-0.2804	33.9944	-0.29097
	35.7595	0.02079	34.5056	-0.11752	34.1577	-0.07483	33.6679	-0.04496	39.8566	-0.2858	36.7296	0.14835	37.2812	-0.29018	34.0297	-0.29858
	35.7823	0.01756	34.5419	-0.12527	34.1884	-0.07925	33.6995	-0.04775	39.9121	-0.29768	36.7851	0.14208	37.3378	-0.29671	34.0649	-0.30609
	35.8055	0.01444	34.5795	-0.12943	34.2227	-0.08419	33.729	-0.05253	39.967	-0.3064	36.8448	0.13959	37.3984	-0.30517	34.1	-0.31032
	35.8242	0.00948	34.6205	-0.13446	34.2577	-0.09011	33.763	-0.05531	40.0272	-0.31509	36.9097	0.1317	37.4549	-0.31182	34.1351	-0.31699
	35.8444	0.00529	34.6622	-0.13694	34.2928	-0.09517	33.7979	-0.06258	40.084	-0.32753	36.9696	0.12978	37.51	-0.32308	34.1731	-0.32608
	35.8615	0.00145	34.699	-0.14323	34.3264	-0.10079	33.8291	-0.06828	40.1436	-0.33512	37.0253	0.12193	37.5702	-0.3341	34.2106	-0.33445
	35.878	0.00026658	34.7318	-0.14822	34.3579	-0.10422	33.8613	-0.07126	40.2047	-0.34351	37.0825	0.1176	37.627	-0.3404	34.2463	-0.34127
	35.8999	-0.00118	34.7628	-0.15179	34.3924	-0.10894	33.8925	-0.07793	40.2661	-0.35419	37.1409	0.11456	37.6854	-0.35258	34.2816	-0.34603
	35.9207	-0.00079974	34.7967	-0.15934	34.4265	-0.11195	33.9247	-0.07962	40.3275	-0.36711	37.1962	0.11167	37.7463	-0.36081	34.3191	-0.35263
	35.9413	-0.00773	34.8311	-0.16181	34.4614	-0.11261	33.9583	-0.0834	40.3883	-0.37662	37.2532	0.10498	37.81	-0.3661	34.3597	-0.36386
	35.9618	-0.01253	34.8701	-0.1677	34.4964	-0.11722	33.9933	-0.08987	40.4534	-0.38564	37.3109	0.10136	37.872	-0.37638	34.3967	-0.37298
	35.9823	-0.01386	34.9072	-0.17122	34.5314	-0.12268	34.0277	-0.09338	40.5163	-0.39567	37.3717	0.09525	37.9304	-0.38731	34.4299	-0.37818
	36.0035	-0.02197	34.9447	-0.17548	34.5664	-0.12936	34.0627	-0.09799	40.578	-0.4084	37.4292	0.08801	37.9896	-0.39482	34.466	-0.3858
	36.0242	-0.02574	34.9812	-0.18078	34.6022	-0.1304	34.0979	-0.10153	40.6385	-0.41854	37.4859	0.08286	38.0459	-0.40335	34.5013	-0.39014
	36.0414	-0.02647	35.0175	-0.18692	34.6356	-0.13503	34.1323	-0.10601	40.6998	-0.42831	37.5455	0.07786	38.1041	-0.40951	34.5363	-0.40027
	36.0618	-0.03305	35.0577	-0.19495	34.6701	-0.14018	34.1661	-0.11111	40.7628	-0.43529	37.6056	0.07087	38.1628	-0.42164	34.5713	-0.4077
	36.0828	-0.03834	35.0954	-0.1978	34.7026	-0.14585	34.1995	-0.11579	40.8252	-0.44536	37.6643	0.06639	38.2189	-0.42852	34.6024	-0.41953
	36.1056	-0.0468	35.1303	-0.20299	34.7338	-0.148	34.234	-0.12136	40.8913	-0.45373	37.7253	0.06203	38.2792	-0.43916	34.6388	-0.42665
	36.1288	-0.04897	35.1651	-0.20735	34.763	-0.15504	34.2691	-0.12354	40.9591	-0.46398	37.7899	0.05651	38.3365	-0.44994	34.6738	-0.42895
	36.1558	-0.04938	35.2009	-0.21158	34.7948	-0.16081	34.3043	-0.12898	41.0234	-0.4746	37.8543	0.04979	38.401	-0.4562	34.7086	-0.43969
	36.1788	-0.0538	35.2369	-0.21619	34.8249	-0.16541	34.3388	-0.13587	41.0875	-0.4871	37.9148	0.04425	38.4663	-0.46246	34.7393	-0.44749
	36.202	-0.05646	35.2769	-0.22037	34.8592	-0.17052	34.3692	-0.13752	41.1495	-0.49296	37.9755	0.03931	38.5311	-0.47091	34.7692	-0.45024
	36.223	-0.06046	35.3177	-0.22562	34.8937	-0.17254	34.3991	-0.14127	41.2159	-0.50275	38.0369	0.03435	38.5987	-0.4787	34.8021	-0.45592
	36.2437	-0.06389	35.3564	-0.23039	34.9271	-0.18033	34.4325	-0.14611	41.2876	-0.51156	38.0973	0.02966	38.6614	-0.48812	34.8379	-0.46527
	36.2642	-0.07157	35.3929	-0.23837	34.9613	-0.18357	34.464	-0.14888	41.3566	-0.52177	38.1586	0.02439	38.7231	-0.49839	34.875	-0.47578
	36.2847	-0.07915	35.4308	-0.24234	34.9956	-0.18811	34.4984	-0.15339	41.4267	-0.5337	38.2207	0.01501	38.7901	-0.50505	34.9117	-0.48512
	36.3084	-0.07675	35.4702	-0.24434	35.0315	-0.19495	34.5326	-0.15803	41.4931	-0.54172	38.2823	0.01035	38.856	-0.51115	34.9465	-0.49088
	36.3341	-0.0793	35.5108	-0.24601	35.0671	-0.19677	34.5674	-0.16469	41.5556	-0.55079	38.3429	0.00527	38.9238	-0.52415	34.9824	-0.49803
	36.3546	-0.08371	35.5547	-0.25583	35.0983	-0.19987	34.6	-0.16823	41.6197	-0.56258	38.4076	0.00104	38.9887	-0.53157	35.0196	-0.50734
	36.3751	-0.08809	35.5963	-0.25908	35.1312	-0.20508	34.6295	-0.17052	41.691	-0.5739	38.4745	-0.00193	39.0557	-0.54138	35.0577	-0.51249
	36.3957	-0.09646	35.6374	-0.26715	35.1596	-0.20709	34.6576	-0.17362	41.7593	-0.58266	38.5403	-0.00671	39.1182	-0.55176	35.0933	-0.51494
	36.4162	-0.10327	35.6739	-0.27086	35.1887	-0.21255	34.6862	-0.18131	41.8239	-0.59006	38.6055	-0.01501	39.1799	-0.55582	35.1277	-0.52044
	36.4382	-0.10537	35.713	-0.27723	35.2208	-0.21868	34.7148	-0.18407	41.8898	-0.59995	38.6684	-0.02156	39.2469	-0.56536	35.1619	-0.53011
	36.459	-0.10844	35.7537	-0.28216	35.2567	-0.22476	34.7427	-0.1891	41.9562	-0.60822	38.7325	-0.02532	39.315	-0.57473	35.197	-0.54201
	36.4811	-0.11446	35.7931	-0.2858	35.2942	-0.22998	34.7705	-0.19273	42.0252	-0.61854	38.8007	-0.02958	39.3834	-0.58156	35.2306	-0.5469
	36.5064	-0.11815	35.8323	-0.28724	35.3312	-0.23317	34.7982	-0.19847	42.0937	-0.62392	38.8684	-0.0338	39.4507	-0.58872	35.2685	-0.55187
	36.5284	-0.12192	35.8719	-0.29385	35.3659	-0.23606	34.8265	-0.20331	42.1629	-0.63925	38.9365	-0.03956	39.5166	-0.59839	35.3089	-0.55959
	36.5508	-0.12609	35.9117	-0.29957	35.4018	-0.24069	34.8557	-0.2073	42.2307	-0.64821	39.0025	-0.04467	39.5838	-0.6098	35.3497	-0.5702
	36.5739	-0.13142	35.9547	-0.30403	35.44	-0.2451	34.8883	-0.21227	42.2944	-0.65554	39.0682	-0.05131	39.6498	-0.61763	35.3852	-0.57674
	36.597	-0.13801	36.0001	-0.30964	35.4798	-0.25042	34.919	-0.21592	42.3602	-0.66418	39.1305	-0.05896	39.7178	-0.62667	35.422	-0.58051
	36.619	-0.14029	36.0445	-0.31644	35.5223	-0.25468	34.9527	-0.21849	42.4303	-0.67708	39.1921	-0.06348	39.7845	-0.63549	35.4621	-0.59281
	36.6415	-0.14071	36.0878	-0.32076	35.5675	-0.25968	34.987	-0.22134	42.499	-0.68771	39.2591	-0.06972	39.8471	-0.64342	35.5029	-0.59876
	36.6624	-0.15029	36.127	-0.32266	35.6087	-0.26502	35.0228	-0.22793	42.5696	-0.69545	39.3263	-0.07413	39.9111	-0.65504	35.5471	-0.60471
	36.6829	-0.15223	36.1676	-0.32836	35.6491	-0.2691	35.0528	-0.23461	42.6384	-0.70122	39.3944	-0.0792	39.9731	-0.66178	35.5895	-0.60793
	36.7056	-0.15656	36.2086	-0.33487	35.6877	-0.27355	35.0822	-0.24047	42.703	-0.71305	39.4612	-0.08544	40.0347	-0.66684	35.6315	-0.61587
	36.7297	-0.15919	36.2496	-0.33895	35.7282	-0.27643	35.1121	-0.24382	42.7673	-0.72176	39.5248	-0.09327	40.0988	-0.67616	35.6744	-0.62576
	36.7564	-0.16698	36.2943	-0.34235	35.7691	-0.28162	35.14	-0.24372	42.8356	-0.72824	39.5868	-0.097	40.163	-0.68312	35.7158	-0.63284
	36.7804	-0.17124	36.3377	-0.34701	35.8085	-0.28756	35.1681	-0.24675	42.9072	-0.73553	39.6484	-0.09975	40.2267	-0.69479	35.7569	-0.63846
	36.8025	-0.17337	36.3837	-0.35027	35.8483	-0.2932	35.1956	-0.25086	42.9762	-0.74495	39.7163	-0.1039	40.2886	-0.69982	35.7964	-0.64565
	36.8243	-0.179	36.4267	-0.3552	35.8924	-0.29719	35.2252	-0.25772	43.0462	-0.75293	39.7813	-0.11105	40.3525	-0.70587	35.8384	-0.65134
	36.845	-0.18361	36.468	-0.36223	35.9357	-0.30044	35.2568	-0.25829	43.111	-0.76216	39.8442	-0.11277	40.414	-0.71503	35.8796	-0.65877
	36.87	-0.18496	36.5101	-0.36575	35.9827	-0.30553	35.2898	-0.26028	43.1794	-0.77472	39.906	-0.12355	40.4804	-0.72177	35.9207	-0.66739
	36.9001	-0.1931	36.5568	-0.36804	36.0289	-0.31077	35.3246	-0.26863	43.2477	-0.78401	39.9702	-0.12853	40.5483	-0.7306	35.9666	-0.66936
	36.9312	-0.196	36.5999	-0.3732	36.0719	-0.31366	35.3588	-0.27606	43.3177	-0.79054	40.0322	-0.13355	40.6136	-0.73556	36.014	-0.67313
	36.9641	-0.19819	36.6413	-0.37637	36.1112	-0.31841	35.393	-0.27898	43.3879	-0.79988	40.0945	-0.13821	40.6773	-0.74578	36.058	-0.68552
	36.9964	-0.20401	36.6861	-0.38161	36.1499	-0.32227	35.4272	-0.27878	43.4541	-0.81	40.1561	-0.14404	40.7392	-0.75487	36.1018	-0.69106
	37.0257	-0.20766	36.7343	-0.3846	36.1905	-0.32601	35.4629	-0.27948	43.5268	-0.81764	40.2193	-0.15157	40.8025	-0.76269	36.1451	-0.70084
	37.0545	-0.21464	36.78	-0.38958	36.2314	-0.33066	35.5002	-0.28618	43.5992	-0.82532	40.2811	-0.15648	40.8681	-0.77265	36.1866	-0.70308
	37.0821	-0.21852	36.8284	-0.39647	36.2709	-0.33722	35.5344	-0.29234	43.669	-0.83596	40.3475	-0.16051	40.9359	-0.77752	36.2278	-0.70921
	37.1073	-0.22149	36.874	-0.40034	36.3101	-0.33952	35.5662	-0.29993	43.7432	-0.84177	40.415	-0.1642	41.0008	-0.78429	36.2711	-0.71727
	37.1358	-0.22925	36.9192	-0.40444	36.3507	-0.3424	35.6032	-0.30159	43.8144	-0.85308	40.4832	-0.17122	41.0667	-0.79468	36.3157	-0.72472
	37.1634	-0.23277	36.964	-0.40757	36.3883	-0.34501	35.6379	-0.30331	43.884	-0.86271	40.5537	-0.17683	41.1291	-0.80391	36.3573	-0.73008
	37.1908	-0.23733	37.0097	-0.41288	36.4264	-0.35055	35.6722	-0.30945	43.9526	-0.87057	40.6202	-0.18398	41.1945	-0.81114	36.404	-0.73294
	37.2229	-0.24315	37.0593	-0.41654	36.4668	-0.35441	35.7049	-0.31233	44.024	-0.8781	40.6842	-0.18812	41.2623	-0.81616	36.4467	-0.74076
	37.2568	-0.24785	37.1075	-0.42375	36.5061	-0.359	35.7409	-0.31872	44.0935	-0.88383	40.7477	-0.19488	41.3305	-0.82299	36.4881	-0.74792
	37.2887	-0.25097	37.1554	-0.42547	36.5446	-0.36415	35.7794	-0.3226	44.1672	-0.89172	40.815	-0.20131	41.3989	-0.8304	36.5284	-0.75748
	37.3186	-0.25584	37.2028	-0.4284	36.5845	-0.36544	35.8155	-0.32605	44.2395	-0.90109	40.8838	-0.20796	41.4658	-0.8344	36.569	-0.76625
	37.3464	-0.25724	37.249	-0.4362	36.6252	-0.37144	35.85	-0.32909	44.3097	-0.90834	40.9522	-0.21274	41.5309	-0.84272	36.6084	-0.7714
	37.3739	-0.25836	37.2959	-0.43991	36.6661	-0.37392	35.8843	-0.33261	44.3779	-0.91628	41.0235	-0.21857	41.5937	-0.85045	36.6491	-0.77242
	37.405	-0.26429	37.3413	-0.44434	36.7048	-0.38179	35.9223	-0.33864	44.4504	-0.92761	41.0901	-0.22219	41.6626	-0.85695	36.6933	-0.78333
	37.4379	-0.26924	37.3854	-0.45125	36.7413	-0.38366	35.9605	-0.3401	44.5206	-0.9375	41.1564	-0.22917	41.7343	-0.86541	36.7351	-0.79025
	37.4719	-0.27511	37.4336	-0.45227	36.7819	-0.38859	35.9995	-0.3454	44.594	-0.94673	41.2235	-0.23265	41.8043	-0.87111	36.7762	-0.79413
	37.5015	-0.28017	37.4838	-0.45616	36.8227	-0.39345	36.0386	-0.3499	44.6632	-0.95313	41.296	-0.23889	41.8682	-0.87804	36.8204	-0.7997
	37.526	-0.28207	37.5321	-0.46026	36.8637	-0.39685	36.0754	-0.35729	44.7309	-0.96057	41.3659	-0.24156	41.9373	-0.8856	36.8627	-0.80335
	37.548	-0.28728	37.58	-0.46242	36.9046	-0.40028	36.1101	-0.35788	44.7982	-0.96865	41.4378	-0.24728	42.0048	-0.89329	36.9039	-0.81223
	37.5728	-0.29227	37.6312	-0.46793	36.9456	-0.40368	36.1444	-0.36033	44.8707	-0.97504	41.5095	-0.25446	42.073	-0.90349	36.9464	-0.81945
	37.599	-0.29482	37.6814	-0.46929	36.9863	-0.40867	36.183	-0.36494	44.942	-0.98312	41.5762	-0.26006	42.1424	-0.90599	36.9884	-0.82532
	37.6284	-0.29809	37.7288	-0.47662	37.0272	-0.41099	36.2221	-0.3704	45.0087	-0.99276	41.6428	-0.26318	42.2124	-0.91303	37.0296	-0.83021
	37.6595	-0.30118	37.7742	-0.4783	37.0697	-0.41702	36.2583	-0.37146	45.0791	-0.99765	41.7153	-0.26883	42.2803	-0.92101	37.0739	-0.83769
	37.6924	-0.30883	37.8187	-0.48513	37.1164	-0.41999	36.2936	-0.37696	45.1519	-1.00329	41.7852	-0.27437	42.3485	-0.93081	37.121	-0.84393
	37.7263	-0.31495	37.8652	-0.48881	37.1617	-0.42442	36.3268	-0.37917	45.2198	-1.01163	41.8525	-0.28036	42.4216	-0.93526	37.1664	-0.85292
	37.7567	-0.31686	37.9128	-0.49106	37.2037	-0.42699	36.3593	-0.3804	45.2919	-1.02351	41.9215	-0.2843	42.4908	-0.94567	37.2106	-0.8554
	37.7869	-0.31975	37.9609	-0.4979	37.2433	-0.43256	36.3954	-0.38431	45.3604	-1.03169	41.9932	-0.28647	42.5642	-0.95263	37.2546	-0.86277
	37.8158	-0.32519	38.0088	-0.50098	37.2846	-0.43678	36.4314	-0.3905	45.4272	-1.0364	42.0622	-0.29137	42.6352	-0.95615	37.2961	-0.86728
	37.8441	-0.32929	38.0512	-0.50319	37.3246	-0.44101	36.4704	-0.39457	45.4937	-1.04465	42.1328	-0.29839	42.7017	-0.96212	37.3373	-0.87326
	37.8717	-0.33314	38.0947	-0.50668	37.3655	-0.44599	36.5089	-0.39669	45.5645	-1.04901	42.2056	-0.30428	42.769	-0.9677	37.3783	-0.87567
	37.899	-0.33599	38.1417	-0.51043	37.4065	-0.44871	36.5438	-0.40245	45.6319	-1.06061	42.2726	-0.30722	42.8394	-0.97434	37.42	-0.88018
	37.927	-0.33847	38.1883	-0.51445	37.4442	-0.45082	36.5804	-0.40459	45.7037	-1.06975	42.3396	-0.31403	42.9126	-0.98133	37.4611	-0.88901
	37.9583	-0.34228	38.2304	-0.5192	37.4835	-0.454	36.6198	-0.40843	45.7728	-1.07747	42.4122	-0.31751	42.9858	-0.98763	37.5075	-0.89589
	37.9886	-0.34703	38.2754	-0.52082	37.5258	-0.45978	36.6605	-0.41263	45.8419	-1.08502	42.4838	-0.32404	43.0599	-0.99462	37.555	-0.90201
	38.0182	-0.35106	38.3203	-0.52539	37.5692	-0.46378	36.6976	-0.41687	45.9088	-1.09446	42.5543	-0.33018	43.1278	-1.0027	37.5995	-0.90641
	38.0477	-0.35303	38.3679	-0.53345	37.6146	-0.4666	36.7323	-0.4173	45.9806	-1.09811	42.6247	-0.33732	43.196	-1.00715	37.6427	-0.90889
	38.0804	-0.35635	38.4146	-0.53635	37.6543	-0.47032	36.7665	-0.422	46.048	-1.10394	42.6943	-0.34089	43.2698	-1.01544	37.6841	-0.91392
	38.1143	-0.36437	38.4588	-0.53847	37.6918	-0.47424	36.7985	-0.42329	46.1168	-1.10893	42.7632	-0.34373	43.3447	-1.02124	37.7257	-0.9176
	38.1484	-0.36672	38.5004	-0.54228	37.7322	-0.48014	36.8345	-0.42885	46.189	-1.11668	42.8354	-0.34919	43.415	-1.02605	37.7669	-0.92598
	38.1826	-0.37076	38.5448	-0.54682	37.7731	-0.48234	36.8719	-0.43407	46.2588	-1.12151	42.9066	-0.35438	43.4847	-1.03187	37.8079	-0.93372
	38.2135	-0.37289	38.5909	-0.54829	37.8141	-0.48454	36.9122	-0.43963	46.3259	-1.13441	42.9756	-0.35746	43.5572	-1.04085	37.8523	-0.93518
	38.2444	-0.37467	38.6362	-0.55555	37.8551	-0.48924	36.9485	-0.4395	46.3968	-1.14122	43.0495	-0.36579	43.6308	-1.0473	37.8955	-0.94183
	38.275	-0.38106	38.6835	-0.5591	37.8951	-0.4919	36.983	-0.4437	46.4657	-1.14591	43.1204	-0.37089	43.704	-1.05544	37.9369	-0.94829
	38.3052	-0.3854	38.7312	-0.56308	37.9382	-0.49319	37.0205	-0.44843	46.5336	-1.15461	43.1887	-0.37433	43.7758	-1.06162	37.9777	-0.95339
	38.3338	-0.38847	38.7787	-0.56248	37.9796	-0.49623	37.0608	-0.45146	46.6003	-1.15889	43.2586	-0.38156	43.8449	-1.06615	38.0186	-0.95918
	38.3613	-0.39388	38.8265	-0.56605	38.0207	-0.50088	37.1016	-0.45401	46.6705	-1.16689	43.3311	-0.38546	43.9124	-1.07073	38.0596	-0.96116
	38.3909	-0.39532	38.871	-0.56907	38.0617	-0.50812	37.1418	-0.45871	46.7398	-1.17395	43.3994	-0.38863	43.9843	-1.07441	38.0983	-0.96612
	38.4218	-0.40395	38.9133	-0.57478	38.1042	-0.51029	37.1805	-0.46274	46.8121	-1.18248	43.4694	-0.39369	44.0538	-1.08106	38.1414	-0.97333
	38.4537	-0.40547	38.9569	-0.57821	38.1472	-0.51488	37.2195	-0.46601	46.8872	-1.1894	43.5428	-0.39903	44.1222	-1.08686	38.1829	-0.97595
	38.4856	-0.40763	39.0016	-0.57921	38.1896	-0.51652	37.2557	-0.47008	46.959	-1.19408	43.6155	-0.40497	44.1936	-1.09542	38.2239	-0.98215
	38.5193	-0.41288	39.0514	-0.58279	38.2331	-0.5193	37.2935	-0.47335	47.0321	-1.20566	43.688	-0.41124	44.2629	-1.10062	38.2682	-0.98668
	38.5533	-0.41516	39.0996	-0.58609	38.2761	-0.52192	37.3317	-0.475	47.1051	-1.2097	43.7627	-0.41779	44.3288	-1.10837	38.3125	-0.99003
	38.5874	-0.42131	39.1475	-0.58867	38.3215	-0.52663	37.3699	-0.47711	47.1729	-1.21251	43.8356	-0.41916	44.3984	-1.11404	38.3558	-0.99629
	38.6178	-0.42386	39.1963	-0.59427	38.3659	-0.52857	37.4056	-0.47754	47.2442	-1.21859	43.9042	-0.42178	44.4669	-1.11869	38.3973	-1.00053
	38.6489	-0.42789	39.2446	-0.59567	38.4114	-0.53169	37.4433	-0.48336	47.3149	-1.22259	43.9779	-0.4279	44.5354	-1.12423	38.4378	-1.0074
	38.6802	-0.42971	39.2918	-0.60164	38.4566	-0.53442	37.4815	-0.48742	47.3881	-1.23354	44.0511	-0.43283	44.6031	-1.12732	38.4786	-1.01017
	38.7113	-0.43511	39.337	-0.60305	38.4983	-0.53959	37.5188	-0.48908	47.4582	-1.24045	44.1202	-0.43695	44.6706	-1.13486	38.5196	-1.0158
	38.7437	-0.43655	39.3811	-0.60741	38.5433	-0.54436	37.559	-0.49304	47.5307	-1.24691	44.1938	-0.44093	44.7324	-1.14269	38.565	-1.02315
	38.7768	-0.43678	39.4283	-0.60829	38.5876	-0.54985	37.5999	-0.49545	47.6037	-1.25281	44.2636	-0.4458	44.7969	-1.14614	38.6085	-1.02773
	38.8092	-0.44198	39.4815	-0.61584	38.6292	-0.55095	37.6379	-0.50008	47.6761	-1.2586	44.3327	-0.45381	44.8659	-1.15375	38.6533	-1.02926
	38.843	-0.44525	39.5327	-0.61696	38.6758	-0.55289	37.6764	-0.49944	47.7468	-1.26528	44.4054	-0.45743	44.934	-1.16078	38.7005	-1.03271
	38.8771	-0.45068	39.5789	-0.62035	38.7234	-0.55604	37.7148	-0.50615	47.8169	-1.27652	44.4795	-0.45852	44.9974	-1.16365	38.7434	-1.03861
	38.9112	-0.453	39.6254	-0.62439	38.769	-0.55688	37.7508	-0.50859	47.8873	-1.27969	44.5483	-0.46077	45.0635	-1.17159	38.7887	-1.04268
	38.9429	-0.45528	39.673	-0.62516	38.8134	-0.56207	37.7908	-0.5114	47.9598	-1.28346	44.6208	-0.46607	45.131	-1.17897	38.8354	-1.0449
	38.9743	-0.45566	39.7208	-0.62893	38.8552	-0.56606	37.8284	-0.51444	48.0281	-1.28891	44.6907	-0.47169	45.1985	-1.18293	38.88	-1.05156
	39.0079	-0.46181	39.7664	-0.63142	38.8963	-0.57052	37.8633	-0.51658	48.0996	-1.29776	44.7592	-0.47625	45.2652	-1.18565	38.9217	-1.05513
	39.042	-0.46876	39.8113	-0.63262	38.9373	-0.57172	37.9004	-0.52075	48.1687	-1.30253	44.8288	-0.48	45.3334	-1.19419	38.9653	-1.05853
	39.0739	-0.47388	39.8579	-0.64046	38.9806	-0.57371	37.9373	-0.52203	48.2372	-1.30604	44.9018	-0.48443	45.3964	-1.19485	39.0108	-1.06333
	39.1054	-0.47722	39.9079	-0.64233	39.0228	-0.57539	37.972	-0.5249	48.3062	-1.31052	44.9706	-0.48875	45.459	-1.19692	39.0543	-1.06842
	39.1391	-0.47825	39.9583	-0.64675	39.0663	-0.58378	38.0111	-0.52731	48.3763	-1.32066	45.0385	-0.49505	45.5269	-1.20332	39.099	-1.07664
	39.1694	-0.48235	40.0089	-0.64531	39.1101	-0.58473	38.0518	-0.53232	48.4472	-1.32782	45.1077	-0.49781	45.5958	-1.20861	39.1463	-1.08186
	39.1996	-0.48216	40.0526	-0.64804	39.1548	-0.58559	38.0894	-0.5356	48.5145	-1.32968	45.1769	-0.50535	45.6649	-1.21618	39.1907	-1.08405
	39.233	-0.48922	40.0964	-0.65356	39.2005	-0.58752	38.1287	-0.53603	48.5849	-1.33748	45.244	-0.50958	45.7365	-1.2215	39.233	-1.08664
	39.267	-0.49332	40.1435	-0.65529	39.2424	-0.5918	38.1687	-0.5374	48.6575	-1.34788	45.3121	-0.51328	45.8017	-1.22534	39.2766	-1.09218
	39.3011	-0.49484	40.1901	-0.65728	39.2843	-0.59431	38.2095	-0.54064	48.7289	-1.35228	45.3806	-0.5164	45.8663	-1.22957	39.3196	-1.09439
	39.3353	-0.50027	40.2338	-0.66122	39.3256	-0.59926	38.2472	-0.54547	48.8016	-1.35817	45.443	-0.52048	45.9346	-1.23301	39.3617	-1.09505
	39.3672	-0.5011	40.2792	-0.66707	39.3667	-0.60095	38.2842	-0.54872	48.8691	-1.3617	45.5109	-0.524	46.0059	-1.23815	39.4029	-1.1012
	39.4025	-0.50299	40.3289	-0.66689	39.4077	-0.60389	38.3244	-0.5516	48.9367	-1.36539	45.5815	-0.52992	46.0733	-1.24524	39.444	-1.10282
	39.4331	-0.50888	40.3795	-0.67113	39.446	-0.60306	38.3629	-0.55631	49.0056	-1.36945	45.6488	-0.53138	46.1421	-1.24995	39.4829	-1.10936
	39.4618	-0.51058	40.4279	-0.67204	39.4854	-0.60814	38.3986	-0.55988	49.0756	-1.37657	45.7176	-0.53328	46.2106	-1.2562	39.5234	-1.11338
	39.4909	-0.51233	40.4703	-0.67452	39.5284	-0.61544	38.4382	-0.56094	49.1456	-1.3854	45.785	-0.53975	46.2728	-1.25653	39.5659	-1.11707
	39.523	-0.51335	40.5138	-0.67531	39.5692	-0.61707	38.4779	-0.56049	49.218	-1.38647	45.8492	-0.54517	46.3398	-1.26087	39.6072	-1.12048
	39.5568	-0.51961	40.5591	-0.67952	39.6101	-0.6171	38.5153	-0.56565	49.2881	-1.38908	45.9151	-0.54968	46.4111	-1.26358	39.6482	-1.12416
	39.5886	-0.52568	40.6041	-0.68201	39.6511	-0.62334	38.5545	-0.56778	49.3568	-1.39757	45.9853	-0.55055	46.4785	-1.27244	39.687	-1.13243
	39.6215	-0.52948	40.6506	-0.68504	39.6906	-0.62395	38.5912	-0.56821	49.4258	-1.40696	46.0531	-0.55336	46.5441	-1.2741	39.7276	-1.13547
	39.6566	-0.53016	40.6981	-0.68829	39.7328	-0.62575	38.6313	-0.57012	49.498	-1.40702	46.1219	-0.55929	46.6103	-1.27602	39.7685	-1.14107
	39.691	-0.53118	40.7481	-0.69127	39.7741	-0.62707	38.6736	-0.57159	49.5662	-1.41335	46.1919	-0.56427	46.6767	-1.28173	39.8095	-1.14347
	39.7251	-0.53475	40.7973	-0.6932	39.8152	-0.62878	38.7149	-0.57688	49.6339	-1.41435	46.2568	-0.5682	46.7415	-1.28871	39.8481	-1.1473
	39.7593	-0.54233	40.846	-0.69358	39.8539	-0.63398	38.755	-0.57818	49.7022	-1.41896	46.323	-0.57319	46.8113	-1.29236	39.8884	-1.15061
	39.7902	-0.5421	40.8918	-0.69597	39.8925	-0.63502	38.7958	-0.58069	49.7668	-1.42547	46.3925	-0.5757	46.8815	-1.29897	39.9283	-1.15339
	39.8205	-0.54529	40.9379	-0.70126	39.9309	-0.63804	38.8319	-0.58393	49.8322	-1.43397	46.4595	-0.57838	46.9464	-1.30099	39.9691	-1.15475
	39.8539	-0.5493	40.9798	-0.70277	39.9714	-0.63967	38.868	-0.58573	49.9016	-1.43723	46.526	-0.58258	47.0093	-1.30504	40.0061	-1.15977
	39.8857	-0.55173	41.028	-0.70613	40.0124	-0.64416	38.908	-0.58936	49.9693	-1.43905	46.5925	-0.58466	47.076	-1.30659	40.0464	-1.15872
	39.9139	-0.55629	41.0784	-0.70934	40.0534	-0.64548	38.9465	-0.59306	50.0358	-1.44802	46.6589	-0.58792	47.1431	-1.3149	40.0874	-1.16177
	39.9415	-0.55758	41.1242	-0.71209	40.0968	-0.65055	38.9821	-0.59605	50.1045	-1.4527	46.7262	-0.59267	47.2112	-1.31801	40.1284	-1.16627
	39.9704	-0.56079	41.1716	-0.71428	40.136	-0.65192	39.0166	-0.5975	50.1736	-1.45649	46.795	-0.5956	47.2789	-1.31966	40.1688	-1.16673
	39.9981	-0.56091	41.2217	-0.71536	40.1745	-0.65483	39.0552	-0.60085	50.2406	-1.46409	46.8662	-0.59998	47.3434	-1.32469	40.2086	-1.17195
	40.029	-0.56595	41.2714	-0.71795	40.2144	-0.65861	39.0958	-0.6037	50.3108	-1.46795	46.9313	-0.60473	47.407	-1.32656	40.2494	-1.17333
	40.0561	-0.56814	41.3174	-0.72178	40.2552	-0.66002	39.1374	-0.60498	50.3801	-1.47206	46.9989	-0.60693	47.4755	-1.32908	40.2903	-1.18039
	40.0856	-0.56936	41.3601	-0.72239	40.2989	-0.66203	39.1785	-0.60447	50.4471	-1.47635	47.0709	-0.60733	47.5454	-1.33338	40.3313	-1.18658
	40.1182	-0.57186	41.4038	-0.72595	40.3399	-0.66487	39.2211	-0.60784	50.5129	-1.48296	47.1415	-0.61545	47.6148	-1.34024	40.3723	-1.18633
	40.1521	-0.57606	41.4508	-0.72551	40.3771	-0.66582	39.2579	-0.61244	50.5824	-1.48629	47.2088	-0.62132	47.6871	-1.342	40.41	-1.18846
	40.1819	-0.58175	41.4996	-0.72884	40.4158	-0.66802	39.2942	-0.6165	50.6493	-1.48875	47.2785	-0.62272	47.7531	-1.34651	40.4496	-1.19109
	40.2098	-0.58255	41.5471	-0.73214	40.4563	-0.67016	39.3309	-0.61729	50.7159	-1.49208	47.3456	-0.62929	47.8169	-1.34893	40.4903	-1.19488
	40.238	-0.58536	41.595	-0.73137	40.4971	-0.67099	39.3701	-0.6185	50.7839	-1.49825	47.412	-0.63082	47.8844	-1.35289	40.5312	-1.19916
	40.2662	-0.58622	41.6381	-0.73356	40.5381	-0.6726	39.4092	-0.62213	50.8483	-1.50249	47.4799	-0.63495	47.9526	-1.35411	40.5718	-1.19973
	40.2937	-0.58857	41.6819	-0.73531	40.5768	-0.67764	39.4459	-0.62368	50.9144	-1.50779	47.5497	-0.63511	48.0195	-1.35895	40.6117	-1.20258
	40.3201	-0.58853	41.7267	-0.73566	40.6152	-0.67865	39.4812	-0.6292	50.9844	-1.51392	47.6168	-0.63891	48.0906	-1.36555	40.6547	-1.20656
	40.3472	-0.59081	41.7707	-0.74062	40.6541	-0.68265	39.5173	-0.63033	51.0559	-1.51661	47.6877	-0.64335	48.159	-1.36883	40.7015	-1.20682
	40.3745	-0.59728	41.8123	-0.74535	40.6984	-0.68335	39.5528	-0.63047	51.1234	-1.52019	47.755	-0.64637	48.2221	-1.37067	40.7452	-1.21023
	40.4034	-0.59979	41.8567	-0.74528	40.7445	-0.6836	39.5917	-0.63503	51.1947	-1.52288	47.8206	-0.64913	48.2858	-1.37637	40.7867	-1.21346
	40.434	-0.59944	41.901	-0.74733	40.7864	-0.68573	39.6323	-0.63905	51.2627	-1.52714	47.8896	-0.65205	48.3539	-1.37556	40.8245	-1.21714
	40.4618	-0.60322	41.953	-0.74983	40.8275	-0.68714	39.6717	-0.63715	51.324	-1.52982	47.9586	-0.65701	48.4238	-1.37852	40.8658	-1.22284
	40.4924	-0.60349	42.0001	-0.75199	40.8678	-0.6894	39.7069	-0.63976	51.3894	-1.53654	48.0254	-0.66287	48.4877	-1.37985	40.9068	-1.22261
	40.5259	-0.60459	42.043	-0.75587	40.9085	-0.69373	39.7435	-0.64256	51.4572	-1.54213	48.0919	-0.66014	48.5536	-1.38695	40.9477	-1.22486
	40.5598	-0.60818	42.088	-0.75662	40.9472	-0.69291	39.7826	-0.64185	51.5216	-1.54444	48.1591	-0.66336	48.6237	-1.38926	40.9863	-1.22644
	40.5923	-0.61227	42.1336	-0.7617	40.9899	-0.69681	39.8233	-0.64716	51.5847	-1.54914	48.2235	-0.66749	48.693	-1.39249	41.0242	-1.22981
	40.6261	-0.6161	42.181	-0.76006	41.0333	-0.69721	39.8598	-0.64925	51.6527	-1.55187	48.2885	-0.67284	48.7599	-1.39624	41.0656	-1.23211
	40.6595	-0.62379	42.2288	-0.76234	41.0777	-0.6998	39.8967	-0.65153	51.721	-1.55466	48.3562	-0.67357	48.8295	-1.39826	41.1105	-1.23207
	40.6944	-0.62269	42.2766	-0.76318	41.1242	-0.69675	39.9333	-0.65044	51.7878	-1.561	48.4207	-0.6767	48.8939	-1.40142	41.1567	-1.23882
	40.7288	-0.6225	42.3244	-0.76569	41.168	-0.70069	39.9703	-0.65391	51.8568	-1.56272	48.4815	-0.68159	48.9546	-1.40209	41.2019	-1.24193
	40.7636	-0.62533	42.3748	-0.76813	41.2117	-0.70392	40.0073	-0.65352	51.9244	-1.56518	48.5446	-0.68912	49.017	-1.4031	41.2438	-1.24309
	40.7978	-0.62916	42.4224	-0.76754	41.2586	-0.70481	40.0477	-0.65685	51.9894	-1.56553	48.6103	-0.69085	49.082	-1.40641	41.285	-1.24358
	40.8318	-0.63208	42.4669	-0.7704	41.303	-0.70636	40.0871	-0.65933	52.0555	-1.56848	48.6765	-0.68946	49.1481	-1.41002	41.3267	-1.24579
	40.8659	-0.63301	42.5107	-0.77101	41.3447	-0.70813	40.1257	-0.66448	52.125	-1.56989	48.7429	-0.69088	49.2138	-1.41603	41.3679	-1.2522
	40.9015	-0.6346	42.5567	-0.77473	41.3859	-0.71018	40.1618	-0.66113	52.192	-1.57552	48.8099	-0.69544	49.2775	-1.4171	41.409	-1.25396
	40.9392	-0.63832	42.6056	-0.77546	41.4292	-0.71161	40.1986	-0.66307	52.2608	-1.58297	48.8743	-0.69859	49.3381	-1.41886	41.4456	-1.25467
	40.9751	-0.64027	42.6558	-0.77519	41.4723	-0.71393	40.2366	-0.66584	52.3277	-1.5849	48.9349	-0.70063	49.3987	-1.42365	41.4867	-1.2561
	41.0106	-0.64069	42.704	-0.7758	41.5208	-0.71329	40.2742	-0.66631	52.3905	-1.58919	48.9971	-0.70199	49.4607	-1.42612	41.5271	-1.25891
	41.045	-0.64505	42.7518	-0.77682	41.5703	-0.71554	40.309	-0.66984	52.4556	-1.59091	49.0605	-0.70709	49.5269	-1.42796	41.567	-1.26449
	41.0792	-0.6503	42.8012	-0.78102	41.6147	-0.71957	40.3434	-0.67133	52.5254	-1.59604	49.1264	-0.70952	49.5932	-1.42823	41.6078	-1.26562
	41.1118	-0.6492	42.8515	-0.78357	41.6565	-0.71993	40.3753	-0.67111	52.5932	-1.59779	49.1883	-0.71252	49.6601	-1.43071	41.6489	-1.26142
	41.1445	-0.65056	42.8995	-0.78506	41.6977	-0.72387	40.41	-0.67371	52.6599	-1.59929	49.2495	-0.71371	49.7244	-1.43702	41.6922	-1.26453
	41.1783	-0.65301	42.9426	-0.78798	41.7399	-0.72191	40.4465	-0.67579	52.7302	-1.60308	49.3106	-0.71874	49.7851	-1.43848	41.7367	-1.26734
	41.2099	-0.65441	42.9873	-0.78986	41.7818	-0.7253	40.4865	-0.67877	52.7974	-1.60577	49.3708	-0.72141	49.8473	-1.44	41.7784	-1.27161
	41.2429	-0.65555	43.036	-0.79024	41.823	-0.7249	40.5251	-0.6817	52.8609	-1.60537	49.4353	-0.72226	49.9076	-1.44229	41.8219	-1.27371
	41.2762	-0.65655	43.0852	-0.79163	41.8656	-0.72716	40.5611	-0.6821	52.9262	-1.61035	49.4997	-0.72204	49.9675	-1.44764	41.8657	-1.27439
	41.3103	-0.66069	43.135	-0.79195	41.9091	-0.72905	40.5956	-0.68191	52.9936	-1.61325	49.5656	-0.72541	50.0273	-1.44699	41.9099	-1.27345
	41.3444	-0.66338	43.1809	-0.79258	41.9507	-0.73069	40.6336	-0.68177	53.058	-1.61594	49.6313	-0.72608	50.0893	-1.44716	41.9516	-1.27652
	41.377	-0.66665	43.2235	-0.79299	41.9918	-0.73188	40.6716	-0.68594	53.1187	-1.61612	49.696	-0.72859	50.1519	-1.44876	41.9891	-1.28172
	41.4077	-0.66882	43.2687	-0.79237	42.0336	-0.73417	40.7101	-0.68831	53.184	-1.61806	49.7589	-0.73332	50.2176	-1.45284	42.0304	-1.28367
	41.4368	-0.67257	43.316	-0.79657	42.0748	-0.73383	40.7483	-0.68838	53.2477	-1.62445	49.824	-0.73526	50.2839	-1.4561	42.0715	-1.28188
	41.4644	-0.67114	43.3589	-0.79834	42.1158	-0.73761	40.7864	-0.69125	53.3083	-1.62513	49.8902	-0.73872	50.3478	-1.45624	42.1125	-1.28364
	41.4919	-0.67437	43.401	-0.79804	42.1569	-0.73831	40.8212	-0.69073	53.3736	-1.62856	49.9566	-0.74275	50.4084	-1.45734	42.1521	-1.28719
	41.5203	-0.67512	43.4437	-0.80006	42.1979	-0.73946	40.8554	-0.6932	53.4398	-1.6332	50.0177	-0.74632	50.4684	-1.45916	42.1896	-1.28757
	41.5528	-0.6787	43.4906	-0.80229	42.2411	-0.74288	40.891	-0.69894	53.5031	-1.63477	50.08	-0.74841	50.5304	-1.46287	42.2299	-1.29206
	41.5821	-0.6806	43.536	-0.8048	42.2863	-0.74348	40.9309	-0.69723	53.5689	-1.63682	50.1435	-0.74953	50.5938	-1.46556	42.2738	-1.2906
	41.6099	-0.68143	43.5808	-0.80487	42.3313	-0.74464	40.9693	-0.69941	53.6362	-1.64005	50.21	-0.75353	50.6576	-1.46637	42.3208	-1.28854
	41.6397	-0.68234	43.6236	-0.80691	42.3737	-0.74692	41.005	-0.6999	53.7027	-1.64139	50.2766	-0.75774	50.7228	-1.46655	42.363	-1.29329
	41.6731	-0.68209	43.665	-0.80629	42.4101	-0.74671	41.0401	-0.69921	53.7692	-1.64288	50.343	-0.75786	50.7836	-1.46934	42.4026	-1.29498
	41.7065	-0.68262	43.7068	-0.80781	42.4485	-0.74836	41.0782	-0.70274	53.8353	-1.64366	50.4072	-0.76165	50.8436	-1.47078	42.4412	-1.29794
	41.7405	-0.68819	43.752	-0.80876	42.489	-0.74994	41.1186	-0.70317	53.8979	-1.64656	50.4678	-0.76337	50.9034	-1.47382	42.481	-1.29636
	41.7747	-0.69139	43.7944	-0.808	42.5298	-0.75384	41.1587	-0.70506	53.9582	-1.64794	50.5331	-0.76373	50.9631	-1.47467	42.5217	-1.29846
	41.8079	-0.68908	43.8412	-0.80954	42.5708	-0.75283	41.1985	-0.70779	54.0241	-1.64768	50.5955	-0.76373	51.0229	-1.47618	42.5603	-1.30153
	41.842	-0.69215	43.8888	-0.81023	42.6107	-0.75435	41.2372	-0.70704	54.0917	-1.65489	50.6611	-0.76684	51.088	-1.47674	42.5992	-1.30377
	41.8755	-0.69307	43.9333	-0.81276	42.651	-0.75779	41.2722	-0.70964	54.1578	-1.65408	50.7273	-0.76872	51.152	-1.47672	42.6397	-1.30344
	41.9047	-0.69845	43.9757	-0.81523	42.6951	-0.7563	41.3066	-0.71386	54.2251	-1.65642	50.7911	-0.77005	51.2148	-1.47874	42.679	-1.29969
	41.9354	-0.70433	44.0192	-0.81575	42.7384	-0.75715	41.3423	-0.71238	54.2916	-1.65917	50.8533	-0.7731	51.2751	-1.48444	42.7206	-1.30549
	41.9634	-0.70453	44.0607	-0.81577	42.7809	-0.75724	41.38	-0.71314	54.3537	-1.66188	50.9136	-0.77516	51.3349	-1.4857	42.7623	-1.30811
	41.9958	-0.70339	44.1033	-0.81883	42.8221	-0.75718	41.4143	-0.71482	54.4174	-1.66507	50.9741	-0.77888	51.3947	-1.48694	42.8033	-1.30792
	42.0311	-0.70491	44.1462	-0.81711	42.8609	-0.75924	41.4486	-0.71627	54.486	-1.66716	51.0355	-0.78113	51.4522	-1.48591	42.8481	-1.30654
	42.0681	-0.70424	44.1882	-0.82074	42.8992	-0.7611	41.4799	-0.71648	54.5517	-1.67124	51.1009	-0.77936	51.5115	-1.48656	42.8853	-1.30702
	42.105	-0.70621	44.2316	-0.81905	42.9397	-0.75979	41.508	-0.71994	54.6161	-1.67039	51.1625	-0.78108	51.5711	-1.48604	42.9249	-1.30942
	42.1398	-0.7058	44.2767	-0.81866	42.9806	-0.76283	41.5355	-0.71845	54.6852	-1.67269	51.2238	-0.78732	51.6309	-1.48884	42.9656	-1.31308
	42.1741	-0.7074	44.3238	-0.81886	43.02	-0.7639	41.5684	-0.72073	54.7471	-1.67522	51.2837	-0.78916	51.6937	-1.49055	43.0066	-1.31368
	42.2082	-0.70937	44.3698	-0.81952	43.0585	-0.76191	41.6024	-0.72043	54.8059	-1.67477	51.345	-0.79028	51.7588	-1.49161	43.0491	-1.31911
	42.2424	-0.71153	44.4137	-0.82339	43.0962	-0.76356	41.6405	-0.72113	54.8692	-1.6763	51.4081	-0.79455	51.8213	-1.49298	43.0888	-1.31237
	42.2811	-0.71828	44.4551	-0.82568	43.135	-0.76776	41.6755	-0.7237	54.9313	-1.67663	51.4709	-0.79196	51.8809	-1.49566	43.1266	-1.31577
	42.3216	-0.71722	44.4969	-0.82455	43.1756	-0.76779	41.7099	-0.72795	54.9919	-1.68213	51.5313	-0.79529	51.9416	-1.49541	43.1663	-1.31491
	42.3601	-0.71728	44.5377	-0.82868	43.2166	-0.76827	41.7442	-0.73082	55.0501	-1.68261	51.5911	-0.79616	52.0016	-1.49783	43.2064	-1.31974
	42.3951	-0.71943	44.5799	-0.82768	43.2576	-0.76754	41.7829	-0.72851	55.1121	-1.68005	51.654	-0.79731	52.0599	-1.49731	43.2473	-1.32097
	42.4301	-0.71807	44.6222	-0.82747	43.2981	-0.76912	41.8197	-0.72907	55.1748	-1.6864	51.718	-0.80233	52.1194	-1.49921	43.286	-1.31899
	42.4675	-0.72304	44.6627	-0.82877	43.3368	-0.76973	41.8544	-0.72726	55.2383	-1.68717	51.784	-0.8009	52.1845	-1.49782	43.3233	-1.32254
	42.5068	-0.72585	44.7068	-0.82833	43.3773	-0.76994	41.8872	-0.72796	55.302	-1.68777	51.8473	-0.80347	52.2469	-1.49631	43.3636	-1.32347
	42.5452	-0.72679	44.7478	-0.83125	43.4215	-0.76997	41.9157	-0.72733	55.3632	-1.68844	51.9131	-0.80416	52.3094	-1.49679	43.4044	-1.32231
	42.5802	-0.72692	44.7882	-0.83138	43.4642	-0.77404	41.9455	-0.7298	55.4203	-1.68736	51.974	-0.80642	52.3697	-1.50185	43.4416	-1.32343
	42.6145	-0.73211	44.8306	-0.83088	43.507	-0.77291	41.9789	-0.73287	55.4777	-1.69352	52.0373	-0.80854	52.4295	-1.50437	43.4764	-1.32354
	42.6542	-0.73341	44.8743	-0.8316	43.5484	-0.76938	42.0144	-0.7327	55.5356	-1.69282	52.1003	-0.81235	52.4894	-1.50395	43.5101	-1.32362
	42.6925	-0.73216	44.9161	-0.8325	43.5911	-0.77263	42.0529	-0.73261	55.5952	-1.6953	52.1654	-0.80922	52.5485	-1.50337	43.5463	-1.32455
	42.7378	-0.73129	44.9564	-0.83301	43.6324	-0.77361	42.0902	-0.7334	55.6581	-1.6943	52.2316	-0.81088	52.6115	-1.50619	43.5848	-1.32369
	42.7792	-0.7338	44.9994	-0.83412	43.6758	-0.77254	42.1273	-0.73508	55.7175	-1.69152	52.2936	-0.81523	52.675	-1.50577	43.6253	-1.3253
	42.8165	-0.73467	45.0428	-0.83292	43.7206	-0.77455	42.1621	-0.7391	55.7717	-1.69468	52.3569	-0.81807	52.7356	-1.50692	43.6624	-1.3241
	42.8519	-0.73616	45.086	-0.83262	43.7639	-0.77685	42.1985	-0.73887	55.8284	-1.69445	52.4174	-0.82133	52.7939	-1.50503	43.7017	-1.32616
	42.8862	-0.73555	45.1297	-0.83343	43.8054	-0.7763	42.2387	-0.73801	55.8842	-1.69594	52.4783	-0.82172	52.8535	-1.50656	43.7413	-1.32694
	42.9219	-0.74236	45.172	-0.83406	43.8513	-0.77727	42.2811	-0.73963	55.9372	-1.70061	52.5378	-0.81963	52.911	-1.50634	43.7811	-1.3266
	42.9608	-0.74499	45.2138	-0.83653	43.8964	-0.77879	42.3213	-0.74108	55.992	-1.70002	52.6028	-0.8191	52.9663	-1.5084	43.8218	-1.32899
	43.0004	-0.74457	45.2562	-0.83687	43.9404	-0.77694	42.3621	-0.73989	56.0525	-1.70369	52.6676	-0.82278	53.0189	-1.51045	43.8614	-1.33056
	43.0362	-0.7454	45.2983	-0.83733	43.9827	-0.7779	42.3975	-0.74197	56.1105	-1.70239	52.7283	-0.82285	53.0766	-1.50709	43.9037	-1.33008
	43.07	-0.74856	45.344	-0.83733	44.0249	-0.77885	42.4342	-0.74068	56.1649	-1.70143	52.7876	-0.82616	53.1345	-1.5064	43.9449	-1.32847
	43.1008	-0.74708	45.3888	-0.84003	44.0661	-0.77896	42.4703	-0.74424	56.218	-1.70387	52.8473	-0.82619	53.1895	-1.51059	43.9811	-1.32835
	43.1333	-0.74784	45.435	-0.83854	44.1071	-0.78003	42.5103	-0.74312	56.2744	-1.70365	52.9071	-0.82893	53.2467	-1.51224	44.0174	-1.33101
	43.1717	-0.7486	45.4799	-0.83914	44.1481	-0.77966	42.5466	-0.74319	56.3295	-1.70417	52.9645	-0.82904	53.306	-1.51092	44.0559	-1.33227
	43.2119	-0.75008	45.5239	-0.84062	44.1907	-0.77841	42.5812	-0.74658	56.382	-1.70413	53.0211	-0.83092	53.3604	-1.50752	44.0958	-1.33478
	43.2496	-0.74944	45.5696	-0.83924	44.2364	-0.78154	42.6154	-0.74727	56.4347	-1.70417	53.0796	-0.83575	53.4138	-1.51108	44.135	-1.33302
	43.2855	-0.75051	45.6116	-0.83869	44.2836	-0.78017	42.6518	-0.74856	56.4911	-1.70402	53.1369	-0.83732	53.4692	-1.50955	44.1702	-1.33343
	43.3222	-0.75588	45.6518	-0.83917	44.3279	-0.77913	42.6919	-0.74651	56.5448	-1.70524	53.1918	-0.83758	53.5253	-1.50854	44.2094	-1.33003
	43.3624	-0.75653	45.6917	-0.8412	44.3715	-0.77961	42.7359	-0.74721	56.6007	-1.70484	53.2507	-0.83799	53.579	-1.51193	44.2501	-1.32711
	43.4032	-0.75793	45.7316	-0.84027	44.4119	-0.78326	42.7774	-0.74991	56.6608	-1.70391	53.307	-0.83793	53.6345	-1.51057	44.291	-1.33339
	43.4387	-0.75892	45.7708	-0.8411	44.4546	-0.78064	42.817	-0.75047	56.7196	-1.70843	53.3637	-0.84067	53.6912	-1.50745	44.3366	-1.33589
	43.4765	-0.76101	45.8115	-0.84224	44.4962	-0.78371	42.8522	-0.7505	56.7751	-1.71047	53.4182	-0.84055	53.7456	-1.51399	44.3783	-1.33492
	43.5114	-0.76067	45.8562	-0.84565	44.5371	-0.78393	42.8864	-0.74823	56.8305	-1.7105	53.4763	-0.8409	53.8011	-1.5135	44.4155	-1.33663
	43.5468	-0.76619	45.898	-0.8417	44.5755	-0.78392	42.9229	-0.74925	56.8875	-1.71076	53.5358	-0.84196	53.8547	-1.51294	44.4501	-1.33338
	43.5867	-0.76454	45.9424	-0.84158	44.6123	-0.78431	42.9619	-0.75126	56.9448	-1.70739	53.593	-0.84409	53.9102	-1.51204	44.4889	-1.33133
	43.6275	-0.7634	45.9815	-0.8452	44.6527	-0.78002	43.0003	-0.75014	57.0005	-1.70965	53.6545	-0.84245	53.9647	-1.51123	44.5284	-1.33159
	43.6685	-0.76576	46.0212	-0.84183	44.6959	-0.78245	43.0353	-0.74958	57.0576	-1.70617	53.7168	-0.84529	54.0181	-1.50922	44.5651	-1.33315
	43.708	-0.76663	46.061	-0.84176	44.7367	-0.78181	43.0681	-0.75024	57.12	-1.71106	53.7788	-0.84606	54.0722	-1.51153	44.6004	-1.33349
	43.7466	-0.77294	46.0993	-0.84455	44.7771	-0.78278	43.1024	-0.75192	57.18	-1.71173	53.8336	-0.84836	54.1239	-1.512	44.636	-1.3339
	43.7864	-0.77405	46.1366	-0.84545	44.8174	-0.78327	43.1366	-0.74961	57.2374	-1.70899	53.8915	-0.84828	54.1803	-1.51352	44.6698	-1.33229
	43.8287	-0.77776	46.1768	-0.83985	44.8576	-0.78475	43.1738	-0.75017	57.2942	-1.70995	53.9508	-0.84996	54.2343	-1.51014	44.7027	-1.33158
	43.8739	-0.77795	46.2177	-0.842	44.8999	-0.78843	43.2118	-0.75261	57.3514	-1.71002	54.0088	-0.85274	54.2872	-1.50829	44.7355	-1.33308
	43.919	-0.78139	46.2585	-0.8421	44.9404	-0.78785	43.2508	-0.75416	57.4095	-1.71391	54.0674	-0.85364	54.3399	-1.50829	44.7722	-1.33326
	43.9618	-0.77947	46.2978	-0.84513	44.9805	-0.7866	43.2859	-0.75485	57.4691	-1.71402	54.1287	-0.85098	54.3939	-1.51103	44.8107	-1.33423
	44.001	-0.78386	46.3375	-0.84376	45.0205	-0.78492	43.3202	-0.75754	57.5299	-1.70988	54.1909	-0.85154	54.4466	-1.50905	44.8466	-1.33352
	44.0419	-0.78605	46.3773	-0.84401	45.0601	-0.78422	43.3599	-0.7562	57.5889	-1.70943	54.2497	-0.85405	54.4989	-1.50655	44.8812	-1.33326
	44.0829	-0.7864	46.4162	-0.84413	45.0977	-0.7854	43.4007	-0.75827	57.6451	-1.71028	54.3087	-0.85479	54.5531	-1.50628	44.9157	-1.33199
	44.1238	-0.78776	46.4558	-0.84609	45.1318	-0.78394	43.4394	-0.75784	57.7022	-1.71099	54.367	-0.85586	54.6076	-1.50538	44.9547	-1.33019
	44.1641	-0.79113	46.4957	-0.84286	45.1705	-0.78594	43.476	-0.7562	57.7596	-1.70976	54.4248	-0.85749	54.6605	-1.50475	44.9896	-1.33045
	44.2033	-0.78864	46.5355	-0.84271	45.2101	-0.78956	43.5085	-0.75508	57.8134	-1.7108	54.4804	-0.85533	54.7125	-1.50464	45.0232	-1.33221
	44.2455	-0.79469	46.5732	-0.84096	45.2514	-0.78876	43.5447	-0.75797	57.867	-1.70962	54.5406	-0.85947	54.7627	-1.50447	45.0564	-1.33246
	44.2896	-0.79749	46.6101	-0.83927	45.2915	-0.78481	43.5815	-0.75771	57.9215	-1.70817	54.6009	-0.8574	54.8139	-1.50501	45.0882	-1.3325
	44.3332	-0.80195	46.6474	-0.84325	45.3314	-0.78542	43.6202	-0.75735	57.9783	-1.70618	54.6596	-0.85975	54.8654	-1.50779	45.1195	-1.33291
	44.3752	-0.80245	46.6836	-0.84539	45.3756	-0.78565	43.6608	-0.756	58.0321	-1.70618	54.7135	-0.86265	54.9136	-1.50449	45.1523	-1.33022
	44.4162	-0.80018	46.7205	-0.84582	45.4216	-0.78696	43.6995	-0.75758	58.0868	-1.7081	54.7701	-0.86103	54.9642	-1.50425	45.1887	-1.32899
	44.4552	-0.80408	46.7565	-0.84584	45.468	-0.78911	43.7389	-0.75909	58.1436	-1.70806	54.8257	-0.86284	55.014	-1.50421	45.2225	-1.32817
	44.4956	-0.81145	46.7956	-0.84558	45.5091	-0.79002	43.7795	-0.75893	58.2024	-1.70788	54.8757	-0.86241	55.0654	-1.50408	45.2565	-1.3294
	44.5361	-0.80733	46.8315	-0.84581	45.5479	-0.78562	43.8228	-0.75889	58.2601	-1.70854	54.9258	-0.86204	55.1165	-1.50408	45.2898	-1.33208
	44.5768	-0.80855	46.8696	-0.84321	45.5881	-0.78607	43.8689	-0.75876	58.3145	-1.70873	54.9767	-0.86245	55.1701	-1.50395	45.3253	-1.33261
	44.6212	-0.81146	46.9092	-0.84158	45.628	-0.78719	43.9116	-0.75771	58.3706	-1.70736	55.0321	-0.86689	55.2246	-1.50277	45.3589	-1.32756
	44.6646	-0.81324	46.949	-0.84495	45.6678	-0.78436	43.953	-0.75511	58.4246	-1.70363	55.0849	-0.86515	55.2769	-1.50325	45.3943	-1.32689
	44.7062	-0.81657	46.9842	-0.84188	45.7101	-0.78363	43.9933	-0.75718	58.4789	-1.70333	55.1363	-0.86377	55.3281	-1.50171	45.4308	-1.33152
	44.7467	-0.81676	47.0161	-0.84467	45.7495	-0.78685	44.0335	-0.75738	58.5342	-1.70359	55.1897	-0.86487	55.3791	-1.50039	45.47	-1.33107
	44.787	-0.81903	47.0487	-0.84113	45.7914	-0.78939	44.0743	-0.75653	58.5912	-1.70059	55.2432	-0.86442	55.4352	-1.50215	45.5065	-1.32801
	44.8294	-0.82319	47.0829	-0.84007	45.8338	-0.78721	44.1176	-0.75376	58.6463	-1.69963	55.2976	-0.86561	55.4872	-1.50206	45.5403	-1.32566
	44.873	-0.82308	47.1207	-0.84085	45.8795	-0.78583	44.1613	-0.75725	58.6981	-1.69549	55.3493	-0.86588	55.5384	-1.49588	45.5737	-1.32506
	44.9138	-0.82538	47.1592	-0.84366	45.9229	-0.78841	44.2006	-0.76215	58.7492	-1.6956	55.4035	-0.86855	55.5908	-1.49561	45.6106	-1.32461
	44.9539	-0.82648	47.1951	-0.84491	45.9656	-0.78959	44.2416	-0.76159	58.8039	-1.69819	55.4558	-0.86763	55.6399	-1.49787	45.6489	-1.32487
	44.9993	-0.82867	47.2288	-0.84435	46.0103	-0.78725	44.2852	-0.75807	58.855	-1.69801	55.5076	-0.86872	55.6899	-1.49595	45.6831	-1.32274
	45.0441	-0.83158	47.2642	-0.84527	46.0511	-0.78901	44.3304	-0.75656	58.9059	-1.69405	55.5602	-0.869	55.7406	-1.49864	45.7165	-1.32017
	45.0903	-0.83215	47.3046	-0.84405	46.0932	-0.78697	44.3743	-0.75732	58.959	-1.69313	55.6144	-0.86982	55.7916	-1.4942	45.7529	-1.3208
	45.1353	-0.83487	47.3467	-0.83957	46.1374	-0.79037	44.4166	-0.75669	59.0135	-1.69298	55.6653	-0.87053	55.844	-1.49485	45.7921	-1.32356
	45.1786	-0.83661	47.3901	-0.83726	46.1824	-0.79018	44.4601	-0.75728	59.0653	-1.6928	55.7178	-0.87174	55.8932	-1.49024	45.834	-1.32151
	45.2229	-0.83771	47.4316	-0.83843	46.2286	-0.78882	44.5028	-0.75893	59.1165	-1.69199	55.7691	-0.87145	55.9438	-1.49099	45.8759	-1.31867
	45.2689	-0.84353	47.4718	-0.84027	46.2707	-0.78732	44.5439	-0.75929	59.1705	-1.69214	55.8225	-0.86873	55.9926	-1.49018	45.9162	-1.32042
	45.3182	-0.8481	47.5107	-0.84106	46.311	-0.78893	44.5878	-0.75896	59.2235	-1.69081	55.8746	-0.86884	56.0401	-1.49097	45.9544	-1.31643
	45.3668	-0.84765	47.5494	-0.83984	46.3523	-0.7919	44.6326	-0.75922	59.2749	-1.68874	55.9258	-0.87098	56.0916	-1.49044	45.9945	-1.31516
	45.4138	-0.84988	47.589	-0.83816	46.3978	-0.79105	44.6786	-0.75889	59.3208	-1.68622	55.9783	-0.87133	56.1405	-1.48686	46.0345	-1.3209
	45.4625	-0.84803	47.6273	-0.83869	46.4426	-0.78777	44.7231	-0.75916	59.3702	-1.68815	56.0316	-0.87217	56.1911	-1.48763	46.0743	-1.31777
	45.5138	-0.85362	47.6668	-0.8369	46.4834	-0.78873	44.7649	-0.75916	59.4231	-1.68183	56.0852	-0.87113	56.2385	-1.48698	46.1119	-1.31889
	45.5603	-0.85774	47.7066	-0.83818	46.5288	-0.7894	44.807	-0.75834	59.4751	-1.67987	56.1377	-0.87161	56.2858	-1.48592	46.1551	-1.32224
	45.6053	-0.86163	47.7479	-0.83917	46.5804	-0.78945	44.8528	-0.75751	59.5262	-1.68645	56.1889	-0.87163	56.3326	-1.4857	46.1966	-1.31881
	45.6494	-0.86544	47.7924	-0.83831	46.6308	-0.78824	44.8972	-0.75262	59.5786	-1.68239	56.2399	-0.87166	56.3777	-1.48303	46.2382	-1.32101
	45.6954	-0.86733	47.837	-0.83787	46.6812	-0.79084	44.941	-0.75518	59.6313	-1.67965	56.2909	-0.8737	56.426	-1.47987	46.2791	-1.32049
	45.7439	-0.87129	47.8789	-0.83867	46.7317	-0.79112	44.9871	-0.76129	59.6805	-1.67855	56.3405	-0.87508	56.4734	-1.48053	46.3191	-1.32008
	45.794	-0.87258	47.9193	-0.83681	46.7822	-0.79065	45.0313	-0.75981	59.726	-1.67445	56.3875	-0.87573	56.5206	-1.48036	46.359	-1.3178
	45.8413	-0.87741	47.9597	-0.8361	46.8294	-0.79241	45.0799	-0.75679	59.7759	-1.67319	56.4367	-0.87235	56.5708	-1.47933	46.4041	-1.31769
	45.8894	-0.87975	48.0006	-0.83529	46.8768	-0.79186	45.129	-0.75699	59.8281	-1.67153	56.4878	-0.87234	56.6202	-1.47897	46.4466	-1.31772
	45.9401	-0.88303	48.0406	-0.8325	46.9288	-0.79077	45.1757	-0.75728	59.88	-1.67578	56.5388	-0.86962	56.6692	-1.47411	46.4893	-1.31459
	45.9874	-0.8833	48.083	-0.83037	46.9827	-0.79118	45.2225	-0.7604	59.9318	-1.67279	56.5897	-0.87202	56.7184	-1.47178	46.534	-1.31653
	46.0372	-0.8867	48.1265	-0.8304	47.0361	-0.79203	45.2706	-0.76054	59.9829	-1.6708	56.6402	-0.87428	56.766	-1.47133	46.5802	-1.3169
	46.0859	-0.89304	48.1657	-0.833	47.0871	-0.79242	45.3211	-0.76182	60.0363	-1.66962	56.6911	-0.87261	56.8162	-1.47248	46.6287	-1.31597
	46.1335	-0.8973	48.2086	-0.83427	47.1377	-0.79224	45.3704	-0.75968	60.0898	-1.668	56.7448	-0.87397	56.865	-1.47006	46.6756	-1.31425
	46.1848	-0.89937	48.2491	-0.83247	47.186	-0.79323	45.4181	-0.75925	60.1434	-1.66803	56.7963	-0.87063	56.916	-1.47246	46.7168	-1.31802
	46.2339	-0.90545	48.2891	-0.82863	47.2375	-0.79332	45.4649	-0.75879	60.1958	-1.66759	56.8473	-0.87253	56.967	-1.47029	46.7622	-1.31909
	46.2809	-0.90873	48.3276	-0.82854	47.2903	-0.79359	45.5151	-0.75689	60.2476	-1.6649	56.9004	-0.87216	57.0179	-1.46757	46.8085	-1.31969
	46.3284	-0.90726	48.3704	-0.82751	47.3434	-0.79647	45.5644	-0.76191	60.2984	-1.66512	56.9518	-0.87326	57.0704	-1.46432	46.8535	-1.31715
	46.3751	-0.90922	48.4118	-0.82667	47.3988	-0.79755	45.6099	-0.76408	60.3494	-1.66394	57.0028	-0.87491	57.1196	-1.4645	46.8965	-1.31801
	46.4238	-0.91209	48.4519	-0.82738	47.4524	-0.79721	45.653	-0.76178	60.4039	-1.65889	57.0545	-0.87234	57.1717	-1.46126	46.9438	-1.31469
	46.4751	-0.91491	48.4934	-0.82927	47.5078	-0.79612	45.701	-0.7652	60.4563	-1.65775	57.1066	-0.87225	57.223	-1.46233	46.9958	-1.31801
	46.5267	-0.91688	48.5345	-0.82898	47.5668	-0.79611	45.7517	-0.76507	60.5066	-1.65756	57.1602	-0.87425	57.274	-1.45937	47.0487	-1.31931
	46.5774	-0.92046	48.5761	-0.82377	47.621	-0.79687	45.8029	-0.76398	60.5575	-1.6548	57.2115	-0.87368	57.3273	-1.45808	47.0965	-1.32028
	46.6301	-0.92185	48.6191	-0.82246	47.6738	-0.79498	45.8503	-0.76214	60.6085	-1.65391	57.2626	-0.87424	57.3794	-1.45688	47.1433	-1.31965
	46.6853	-0.92773	48.6606	-0.82242	47.7268	-0.79965	45.9007	-0.76287	60.6595	-1.65395	57.3136	-0.87505	57.4306	-1.45617	47.1937	-1.3224
	46.7368	-0.92928	48.7007	-0.82242	47.78	-0.80159	45.951	-0.76635	60.7105	-1.65362	57.3637	-0.87567	57.4781	-1.45221	47.2442	-1.32296
	46.7873	-0.93218	48.7427	-0.82149	47.8331	-0.80195	45.9982	-0.76552	60.7615	-1.64923	57.4145	-0.87416	57.5213	-1.4511	47.2967	-1.32296
	46.8347	-0.94059	48.789	-0.81985	47.8862	-0.80058	46.0471	-0.76687	60.8125	-1.64665	57.4641	-0.87237	57.5707	-1.44954	47.3497	-1.32504
	46.8845	-0.94161	48.8338	-0.81756	47.944	-0.80039	46.0947	-0.76894	60.8629	-1.64599	57.5141	-0.87267	57.6208	-1.45047	47.4012	-1.32329
	46.9354	-0.94508	48.88	-0.81532	48.0033	-0.80205	46.1436	-0.76831	60.9159	-1.64466	57.5614	-0.87509	57.671	-1.44884	47.4541	-1.32284
	46.989	-0.94462	48.9265	-0.81659	48.0602	-0.80229	46.1959	-0.76812	60.968	-1.6405	57.6116	-0.87151	57.7183	-1.44164	47.5049	-1.32277
	47.0415	-0.95061	48.9727	-0.82145	48.1142	-0.80192	46.2459	-0.77301	61.0193	-1.63825	57.6625	-0.87071	57.762	-1.44324	47.5555	-1.32913
	47.0935	-0.95136	49.0181	-0.81609	48.1697	-0.80564	46.2948	-0.77081	61.0703	-1.63855	57.7125	-0.87056	57.8095	-1.44413	47.6081	-1.33085
	47.1443	-0.95487	49.0643	-0.815	48.228	-0.8047	46.3428	-0.7712	61.1192	-1.63704	57.7627	-0.87256	57.8548	-1.44487	47.6595	-1.33014
	47.1986	-0.95814	49.1053	-0.81515	48.2843	-0.80615	46.3895	-0.77386	61.1637	-1.63693	57.8094	-0.87359	57.9016	-1.44096	47.7123	-1.32947
	47.2526	-0.95968	49.1453	-0.81216	48.3413	-0.80776	46.4361	-0.77438	61.2083	-1.63948	57.8545	-0.87297	57.9473	-1.43985	47.7676	-1.33345
	47.3059	-0.96243	49.1899	-0.81174	48.3969	-0.80838	46.4872	-0.77665	61.252	-1.63561	57.9028	-0.872	57.9908	-1.43464	47.819	-1.3371
	47.3591	-0.96593	49.2391	-0.81348	48.4552	-0.80919	46.5395	-0.77943	61.296	-1.63192	57.9472	-0.87143	58.0403	-1.4302	47.8718	-1.33542
	47.4121	-0.97148	49.2784	-0.81097	48.5146	-0.81316	46.5924	-0.78061	61.3414	-1.62904	57.9924	-0.86913	58.0874	-1.42968	47.9248	-1.33467
	47.4652	-0.97369	49.3235	-0.80958	48.5706	-0.81449	46.6455	-0.78088	61.3892	-1.62887	58.0423	-0.86765	58.1347	-1.42958	47.9779	-1.33955
	47.5162	-0.98161	49.3719	-0.80646	48.6295	-0.81522	46.7019	-0.78133	61.436	-1.62717	58.091	-0.86758	58.1789	-1.42745	48.0296	-1.34271
	47.567	-0.98171	49.4188	-0.8047	48.6901	-0.8163	46.7534	-0.7832	61.481	-1.62529	58.1364	-0.86869	58.2234	-1.4234	48.0778	-1.34703
	47.6208	-0.9874	49.4654	-0.80587	48.75	-0.81686	46.8024	-0.7836	61.5257	-1.62338	58.1782	-0.86633	58.2715	-1.42246	48.13	-1.3471
	47.6763	-0.98973	49.5105	-0.80518	48.8098	-0.81883	46.8515	-0.78612	61.5689	-1.61936	58.2225	-0.86798	58.3174	-1.42178	48.183	-1.34781
	47.7299	-0.99233	49.5523	-0.8036	48.868	-0.82	46.9042	-0.78937	61.6132	-1.61774	58.2712	-0.86824	58.3623	-1.42115	48.2383	-1.34773
	47.7852	-0.99715	49.5973	-0.80328	48.9297	-0.82343	46.9567	-0.79028	61.6587	-1.61609	58.3217	-0.86972	58.4091	-1.41986	48.2897	-1.35082
	47.8409	-0.99711	49.6457	-0.80322	48.9898	-0.82402	47.0097	-0.79127	61.7035	-1.61362	58.369	-0.8675	58.4568	-1.41781	48.3387	-1.3548
	47.8945	-1.00234	49.6951	-0.8022	49.0504	-0.82577	47.065	-0.79323	61.748	-1.61196	58.4155	-0.86708	58.5072	-1.41877	48.3857	-1.35811
	47.9501	-1.00835	49.7407	-0.80025	49.115	-0.82589	47.1211	-0.79471	61.7971	-1.61267	58.4647	-0.86526	58.5508	-1.41579	48.4356	-1.36005
	48.0059	-1.01269	49.7862	-0.80155	49.1764	-0.8244	47.177	-0.79569	61.8432	-1.60573	58.5118	-0.86484	58.5952	-1.41031	48.4881	-1.3603
	48.0633	-1.01343	49.8303	-0.79842	49.2365	-0.8287	47.2331	-0.79454	61.8866	-1.60302	58.559	-0.86642	58.6404	-1.4121	48.5401	-1.36212
	48.118	-1.01965	49.8757	-0.79745	49.2955	-0.82978	47.2868	-0.79788	61.9289	-1.59782	58.6041	-0.86576	58.6882	-1.40837	48.5929	-1.36923
	48.1758	-1.0208	49.922	-0.79684	49.3551	-0.83161	47.3433	-0.79939	61.9745	-1.59665	58.6498	-0.86209	58.7379	-1.40711	48.6438	-1.37102
	48.232	-1.02615	49.9689	-0.79474	49.4173	-0.83404	47.3992	-0.80103	62.0237	-1.59727	58.6997	-0.86343	58.7834	-1.40188	48.6957	-1.37298
	48.2879	-1.03025	50.0177	-0.79231	49.4797	-0.83587	47.4535	-0.80283	62.072	-1.59437	58.746	-0.86424	58.8303	-1.39966	48.7471	-1.37808
	48.3394	-1.03401	50.07	-0.7938	49.5447	-0.83718	47.5102	-0.80197	62.1203	-1.59308	58.793	-0.86332	58.8784	-1.40447	48.7992	-1.38027
	48.3884	-1.0407	50.123	-0.7934	49.6076	-0.84025	47.5725	-0.80587	62.1671	-1.58966	58.8426	-0.86528	58.9245	-1.39832	48.8498	-1.38276
	48.4444	-1.04176	50.1737	-0.79394	49.6692	-0.84109	47.6328	-0.8082	62.2172	-1.58631	58.8897	-0.8621	58.973	-1.39501	48.8993	-1.38614
	48.5024	-1.04348	50.2247	-0.79379	49.7278	-0.84173	47.691	-0.80987	62.2649	-1.58517	58.9364	-0.86162	59.0183	-1.39348	48.951	-1.39064
	48.5581	-1.04418	50.2837	-0.79033	49.7874	-0.84489	47.7473	-0.80973	62.3115	-1.58495	58.9843	-0.8586	59.0652	-1.39443	49.0038	-1.39361
	48.6117	-1.04779	50.338	-0.78961	49.8481	-0.84653	47.8057	-0.81566	62.3607	-1.58603	59.0311	-0.85773	59.1133	-1.39049	49.0546	-1.39498
	48.6692	-1.05411	50.3891	-0.7878	49.9081	-0.85163	47.8605	-0.81831	62.4083	-1.58297	59.0761	-0.85804	59.1601	-1.38837	49.1063	-1.39736
	48.7259	-1.06168	50.4449	-0.7865	49.968	-0.8515	47.9186	-0.82149	62.4571	-1.57701	59.1238	-0.85931	59.2082	-1.38508	49.1607	-1.40282
	48.7807	-1.0626	50.4986	-0.78698	50.0278	-0.85201	47.9803	-0.82267	62.504	-1.57639	59.1725	-0.85628	59.255	-1.38432	49.2141	-1.40833
	48.8341	-1.0664	50.5518	-0.78549	50.0876	-0.8536	48.0436	-0.82414	62.5505	-1.57319	59.2179	-0.85586	59.3001	-1.38635	49.2672	-1.41088
	48.8894	-1.0674	50.6086	-0.7852	50.1442	-0.8602	48.1038	-0.82656	62.5999	-1.57463	59.2616	-0.85798	59.3447	-1.3846	49.3196	-1.41695
	48.944	-1.07539	50.6653	-0.78574	50.2012	-0.86219	48.1605	-0.82973	62.6451	-1.57109	59.306	-0.85816	59.3903	-1.37754	49.3725	-1.41883
	48.9973	-1.07959	50.7222	-0.78586	50.262	-0.86496	48.2197	-0.83337	62.6899	-1.57162	59.3506	-0.85331	59.4395	-1.37497	49.4263	-1.42687
	49.0526	-1.08299	50.7768	-0.78706	50.3212	-0.8662	48.2771	-0.83474	62.7345	-1.56617	59.3938	-0.85274	59.4895	-1.37378	49.4795	-1.42589
	49.1106	-1.08582	50.8324	-0.7873	50.3777	-0.8677	48.3365	-0.83874	62.7791	-1.5629	59.4363	-0.85391	59.5396	-1.37242	49.5384	-1.43255
	49.17	-1.08836	50.8877	-0.78772	50.4368	-0.87084	48.3976	-0.83997	62.8237	-1.55675	59.4804	-0.85576	59.5859	-1.37241	49.5927	-1.43295
	49.226	-1.08968	50.9434	-0.78685	50.4942	-0.87313	48.4583	-0.84118	62.8704	-1.56092	59.5279	-0.85474	59.6308	-1.37098	49.6471	-1.43477
	49.2811	-1.09636	50.9976	-0.78687	50.5518	-0.8749	48.5182	-0.84285	62.9175	-1.55624	59.573	-0.85244	59.6769	-1.37057	49.7027	-1.44097
	49.3347	-1.10016	51.0541	-0.78521	50.6112	-0.87414	48.5801	-0.84805	62.9611	-1.5522	59.6168	-0.85133	59.7218	-1.36764	49.761	-1.44315
	49.3889	-1.10394	51.1129	-0.78585	50.6698	-0.87845	48.6425	-0.85093	63.001	-1.54782	59.6571	-0.85002	59.7665	-1.36606	49.8159	-1.4501
	49.4432	-1.10552	51.1703	-0.78523	50.7278	-0.88063	48.7071	-0.85407	63.0447	-1.54602	59.7008	-0.8484	59.8121	-1.36009	49.8672	-1.45518
	49.5019	-1.10915	51.2243	-0.78717	50.7848	-0.88455	48.77	-0.8539	63.087	-1.54463	59.7432	-0.84563	59.8548	-1.35754	49.919	-1.45957
	49.5638	-1.11312	51.2812	-0.78846	50.844	-0.88851	48.8314	-0.85799	63.1339	-1.54356	59.7828	-0.8491	59.8991	-1.35789	49.9741	-1.46208
	49.6203	-1.12065	51.3382	-0.78704	50.9014	-0.88922	48.8905	-0.85955	63.179	-1.54494	59.8258	-0.84673	59.9466	-1.35636	50.033	-1.46435
	49.6751	-1.12635	51.3905	-0.78767	50.9597	-0.89384	48.9486	-0.86358	63.2238	-1.53849	59.8715	-0.84518	59.9917	-1.35295	50.088	-1.46854
	49.7339	-1.12751	51.4439	-0.78752	51.0223	-0.89816	49.0058	-0.86426	63.2714	-1.53361	59.9148	-0.84768	60.0343	-1.34902	50.1425	-1.47448
	49.7935	-1.13144	51.497	-0.78879	51.0869	-0.89591	49.0657	-0.87037	63.3115	-1.53663	59.9577	-0.84532	60.0748	-1.34604	50.2013	-1.47811
	49.849	-1.13535	51.5555	-0.79112	51.1487	-0.9002	49.1302	-0.87273	63.3531	-1.53233	60.0019	-0.84727	60.118	-1.34601	50.2565	-1.48129
	49.9058	-1.13812	51.6103	-0.78973	51.2109	-0.90348	49.1916	-0.87383	63.3936	-1.53193	60.0433	-0.84358	60.1628	-1.34132	50.3132	-1.48742
	49.9619	-1.1452	51.6652	-0.78981	51.2711	-0.90361	49.2494	-0.87518	63.4322	-1.52806	60.0853	-0.84413	60.2074	-1.34242	50.3685	-1.49187
	50.0209	-1.14791	51.724	-0.79146	51.3332	-0.90485	49.3088	-0.87847	63.4737	-1.52587	60.1294	-0.8429	60.2521	-1.34052	50.4257	-1.49313
	50.0784	-1.15221	51.7842	-0.79226	51.3987	-0.90904	49.3685	-0.88301	63.5132	-1.52138	60.1729	-0.84286	60.2968	-1.33766	50.4835	-1.4975
	50.1347	-1.15767	51.8419	-0.79608	51.4649	-0.91613	49.4282	-0.88628	63.5536	-1.51683	60.2167	-0.84352	60.3414	-1.33588	50.5376	-1.50627
	50.1924	-1.15926	51.896	-0.7952	51.5275	-0.91682	49.488	-0.88683	63.5969	-1.51767	60.2612	-0.84264	60.3839	-1.33222	50.5945	-1.51082
	50.2543	-1.16191	51.9546	-0.79724	51.5924	-0.92061	49.5521	-0.89169	63.6412	-1.51285	60.3057	-0.84173	60.4237	-1.32786	50.6566	-1.51325
	50.313	-1.16514	52.0119	-0.79921	51.6608	-0.92316	49.6133	-0.89683	63.6813	-1.50834	60.348	-0.84158	60.4629	-1.32964	50.7125	-1.52054
	50.3695	-1.16997	52.0688	-0.79963	51.7276	-0.92637	49.6712	-0.89748	63.72	-1.50569	60.3916	-0.83736	60.5023	-1.32557	50.7678	-1.52275
	50.427	-1.17267	52.1271	-0.80067	51.7941	-0.93009	49.7306	-0.89944	63.7556	-1.50298	60.4309	-0.83694	60.5453	-1.32593	50.8214	-1.5262
	50.4848	-1.17644	52.191	-0.8002	51.8605	-0.93107	49.7904	-0.90397	63.7924	-1.49996	60.4694	-0.83456	60.5862	-1.31895	50.8777	-1.53042
	50.5405	-1.18325	52.2516	-0.80111	51.927	-0.93654	49.8449	-0.9059	63.8304	-1.4965	60.5098	-0.8342	60.6271	-1.31642	50.9321	-1.53357
	50.5987	-1.1824	52.3071	-0.80158	51.9897	-0.93713	49.9014	-0.90743	63.8686	-1.49567	60.5506	-0.83295	60.671	-1.31584	50.9876	-1.53964
	50.6594	-1.18782	52.3661	-0.80293	52.0547	-0.94001	49.9605	-0.90984	63.9038	-1.49207	60.5888	-0.83169	60.7124	-1.30948	51.045	-1.54425
	50.7193	-1.18718	52.4256	-0.8042	52.1224	-0.94475	50.0202	-0.91452	63.9406	-1.49151	60.6285	-0.82839	60.7533	-1.30658	51.1	-1.54623
	50.7753	-1.19253	52.4832	-0.80876	52.189	-0.94827	50.0757	-0.91748	63.9745	-1.48656	60.6712	-0.82804	60.7952	-1.30633	51.1566	-1.55386
	50.8321	-1.19464	52.5441	-0.80965	52.2555	-0.94864	50.1341	-0.91892	64.0109	-1.4823	60.711	-0.82657	60.8342	-1.30715	51.2105	-1.55613
	50.8913	-1.19739	52.6056	-0.813	52.3251	-0.95253	50.1937	-0.9225	64.0487	-1.48182	60.7482	-0.82462	60.8726	-1.30118	51.2669	-1.56212
	50.9456	-1.20611	52.6667	-0.81174	52.3913	-0.95596	50.2578	-0.92909	64.0825	-1.47904	60.7872	-0.82554	60.9109	-1.29829	51.3244	-1.56543
	51.0004	-1.2107	52.7268	-0.81174	52.4556	-0.95796	50.3184	-0.93387	64.1177	-1.47775	60.825	-0.82602	60.9522	-1.29764	51.3783	-1.57272
	51.0553	-1.21579	52.7857	-0.81702	52.5221	-0.96116	50.3759	-0.93552	64.1538	-1.47394	60.8632	-0.82475	60.9932	-1.28896	51.4315	-1.5751
	51.1103	-1.21736	52.8454	-0.81988	52.5885	-0.96579	50.4351	-0.93572	64.1915	-1.46938	60.9014	-0.82072	61.0329	-1.28885	51.4839	-1.57956
	51.166	-1.21794	52.9037	-0.81923	52.655	-0.96882	50.4948	-0.94087	64.2297	-1.471	60.9367	-0.82063	61.0714	-1.2871	51.5401	-1.58469
	51.2197	-1.22034	52.9594	-0.82	52.7225	-0.97184	50.5535	-0.9471	64.2668	-1.46476	60.9734	-0.81771	61.1097	-1.28392	51.5955	-1.58889
	51.2744	-1.22441	53.0177	-0.82451	52.7892	-0.97411	50.6152	-0.94985	64.3046	-1.45895	61.0092	-0.81684	61.1493	-1.28528	51.6512	-1.59399
	51.3309	-1.22918	53.0772	-0.82591	52.854	-0.97828	50.6806	-0.95114	64.3431	-1.45744	61.0469	-0.81455	61.1899	-1.2802	51.707	-1.59923
	51.3861	-1.23373	53.1369	-0.82591	52.9212	-0.98055	50.7415	-0.95352	64.3817	-1.45581	61.0851	-0.81502	61.2286	-1.27674	51.767	-1.6028
	51.4393	-1.23734	53.1967	-0.82914	52.9884	-0.98055	50.8009	-0.95475	64.4198	-1.44996	61.1233	-0.81586	61.2684	-1.27388	51.824	-1.60614
	51.4955	-1.24099	53.2565	-0.83274	53.0513	-0.98699	50.8606	-0.95843	64.4578	-1.44832	61.1615	-0.81489	61.3083	-1.27052	51.8785	-1.61291
	51.5524	-1.24535	53.3164	-0.83687	53.1164	-0.99427	50.9189	-0.96179	64.4972	-1.44247	61.1997	-0.80997	61.3511	-1.26888	51.9348	-1.62029
	51.6079	-1.24727	53.3786	-0.8379	53.1826	-0.99515	50.9773	-0.96821	64.5391	-1.44218	61.238	-0.80726	61.3939	-1.26734	51.9938	-1.6216
	51.6658	-1.25016	53.4398	-0.83946	53.249	-0.99953	51.0383	-0.96952	64.5787	-1.43941	61.2762	-0.80314	61.4371	-1.26452	52.0504	-1.62628
	51.7299	-1.25554	53.4999	-0.84066	53.3161	-1.00004	51.1037	-0.97339	64.6191	-1.43731	61.3159	-0.80371	61.4793	-1.25938	52.1111	-1.63167
	51.7912	-1.25982	53.5635	-0.84544	53.3859	-1.00147	51.1646	-0.97753	64.659	-1.4327	61.3586	-0.80304	61.5228	-1.25595	52.1711	-1.63516
	51.8491	-1.26163	53.624	-0.84509	53.4537	-1.0041	51.2256	-0.98141	64.7003	-1.42567	61.4028	-0.79821	61.5672	-1.25063	52.2324	-1.6372
	51.9069	-1.26557	53.6883	-0.84831	53.5189	-1.00871	51.2855	-0.98358	64.7425	-1.42428	61.4459	-0.79352	61.6153	-1.2496	52.2931	-1.64419
	51.9662	-1.26734	53.7528	-0.85327	53.5844	-1.01158	51.349	-0.98672	64.7862	-1.41797	61.486	-0.79249	61.662	-1.24678	52.3524	-1.65232
	52.0228	-1.27106	53.8135	-0.85454	53.6553	-1.01322	51.4116	-0.98788	64.8261	-1.41514	61.5282	-0.79258	61.707	-1.24624	52.412	-1.65432
	52.0812	-1.2726	53.8772	-0.85596	53.7227	-1.01626	51.4756	-0.98838	64.8692	-1.41447	61.5744	-0.79014	61.7531	-1.24249	52.4686	-1.65922
	52.1461	-1.27624	53.9378	-0.86125	53.7907	-1.02088	51.5372	-0.9938	64.9131	-1.41005	61.6214	-0.78798	61.803	-1.23871	52.5284	-1.66327
	52.2108	-1.28165	54.0013	-0.8632	53.8589	-1.0239	51.5994	-1.00035	64.9612	-1.40868	61.6671	-0.78335	61.8493	-1.23764	52.5906	-1.66216
	52.2776	-1.28601	54.064	-0.8622	53.9263	-1.02719	51.6629	-1.00422	65.0076	-1.40427	61.7118	-0.78005	61.8964	-1.23443	52.6562	-1.66728
	52.342	-1.29048	54.1292	-0.86431	53.9921	-1.02949	51.7287	-1.00497	65.0542	-1.40452	61.7579	-0.77551	61.9442	-1.22932	52.721	-1.67181
	52.4036	-1.29251	54.1948	-0.86903	54.0613	-1.03471	51.7951	-1.00635	65.1038	-1.39782	61.8078	-0.77431	61.9939	-1.22586	52.7815	-1.67845
	52.4638	-1.29757	54.2623	-0.87123	54.1299	-1.03718	51.8608	-1.01126	65.1514	-1.38873	61.8544	-0.76812	62.0446	-1.22265	52.8415	-1.6849
	52.5275	-1.30069	54.3239	-0.87294	54.1991	-1.04038	51.925	-1.01489	65.1961	-1.38745	61.9039	-0.76587	62.094	-1.21873	52.8992	-1.69214
	52.5903	-1.30332	54.3834	-0.87457	54.267	-1.04294	51.9857	-1.01963	65.2433	-1.38432	61.9501	-0.7613	62.1431	-1.21709	52.961	-1.69544
	52.6554	-1.30392	54.4469	-0.87832	54.332	-1.04563	52.051	-1.02043	65.2924	-1.37766	61.9991	-0.75995	62.1937	-1.21295	53.0218	-1.69785
	52.7173	-1.31004	54.511	-0.88182	54.3957	-1.04904	52.1157	-1.02493	65.3425	-1.37549	62.0497	-0.75674	62.2432	-1.20763	53.0818	-1.69997
	52.7781	-1.31315	54.5759	-0.88518	54.4643	-1.04928	52.1818	-1.02524	65.3928	-1.3703	62.102	-0.75145	62.2969	-1.20699	53.1438	-1.70627
	52.8381	-1.31912	54.6439	-0.88816	54.5306	-1.05076	52.2481	-1.02795	65.4439	-1.36636	62.1533	-0.74872	62.3514	-1.20593	53.2066	-1.71287
	52.898	-1.32092	54.7078	-0.88967	54.5959	-1.05519	52.3124	-1.03128	65.4937	-1.36555	62.2043	-0.74479	62.4052	-1.20254	53.2669	-1.7158
	52.9557	-1.32598	54.767	-0.89017	54.6639	-1.06013	52.3769	-1.03652	65.5439	-1.36283	62.2566	-0.73755	62.4567	-1.19922	53.3268	-1.71639
	53.0119	-1.32609	54.8298	-0.89395	54.7285	-1.06565	52.4376	-1.03714	65.5922	-1.35786	62.3079	-0.73455	62.5099	-1.19255	53.3852	-1.72262
	53.071	-1.32774	54.8924	-0.89858	54.7945	-1.06697	52.5044	-1.03839	65.6427	-1.35407	62.3603	-0.73182	62.5619	-1.1886	53.4468	-1.72655
	53.1306	-1.33202	54.9564	-0.90009	54.8629	-1.07095	52.5703	-1.04378	65.6965	-1.34627	62.4121	-0.72789	62.6131	-1.18864	53.507	-1.73014
	53.1866	-1.33911	55.0207	-0.90041	54.9311	-1.07137	52.6367	-1.04812	65.7496	-1.34326	62.4632	-0.72389	62.6627	-1.18775	53.5705	-1.73548
	53.2457	-1.34192	55.0869	-0.9057	54.9968	-1.07348	52.7027	-1.05149	65.8004	-1.34042	62.5156	-0.7176	62.7162	-1.18058	53.6301	-1.74026
	53.3075	-1.34274	55.154	-0.90674	55.0602	-1.07553	52.7691	-1.05626	65.8539	-1.33421	62.5684	-0.71249	62.7713	-1.17627	53.6934	-1.74359
	53.3667	-1.34461	55.2184	-0.90986	55.1275	-1.07939	52.8318	-1.05829	65.9033	-1.32837	62.6176	-0.71051	62.8268	-1.17666	53.7593	-1.74752
	53.4211	-1.34953	55.2822	-0.91304	55.1936	-1.0843	52.8945	-1.06012	65.9535	-1.32377	62.6667	-0.70763	62.8822	-1.17182	53.8203	-1.75386
	53.4777	-1.35365	55.3475	-0.91734	55.2599	-1.08652	52.958	-1.06261	65.9996	-1.32197	62.7173	-0.70196	62.9362	-1.17078	53.8827	-1.75915
	53.5346	-1.35309	55.4101	-0.92043	55.3261	-1.08836	53.0232	-1.06845	66.0512	-1.32277	62.7727	-0.69804	62.9915	-1.16886	53.943	-1.76289
	53.5913	-1.36021	55.472	-0.92431	55.391	-1.09179	53.084	-1.07142	66.1027	-1.31616	62.8282	-0.69762	63.0457	-1.16733	53.9996	-1.76815
	53.6527	-1.36103	55.5354	-0.9248	55.4554	-1.09619	53.1487	-1.07537	66.1532	-1.31326	62.8822	-0.69156	63.0979	-1.16655	54.0595	-1.76737
	53.7167	-1.36373	55.6011	-0.9304	55.5227	-1.09953	53.2111	-1.07929	66.2041	-1.31179	62.9369	-0.68808	63.1519	-1.16588	54.1232	-1.77192
	53.7773	-1.36852	55.6658	-0.93439	55.5894	-1.10378	53.2746	-1.08079	66.2567	-1.31138	62.9927	-0.68283	63.207	-1.16032	54.1887	-1.77599
	53.8372	-1.36916	55.7332	-0.93684	55.6552	-1.1057	53.3397	-1.08491	66.3101	-1.3058	63.0492	-0.67657	63.2625	-1.15876	54.2498	-1.78277
	53.897	-1.37335	55.7983	-0.9382	55.7244	-1.10877	53.4053	-1.08383	66.3616	-1.30179	63.1022	-0.67255	63.3165	-1.15694	54.3083	-1.78488
	53.9568	-1.37762	55.8578	-0.93841	55.7908	-1.11003	53.4693	-1.08537	66.4121	-1.29841	63.1536	-0.67006	63.3755	-1.15595	54.3662	-1.78891
	54.0159	-1.38051	55.9201	-0.94184	55.8551	-1.11286	53.5321	-1.09199	66.4634	-1.29264	63.2084	-0.66808	63.4333	-1.15314	54.4241	-1.79572
	54.0747	-1.38095	55.9825	-0.94369	55.9189	-1.11533	53.5994	-1.09689	66.5162	-1.29143	63.2607	-0.66599	63.4877	-1.15432	54.482	-1.79887
	54.1385	-1.38616	56.0461	-0.94542	55.9878	-1.11842	53.6675	-1.09966	66.5676	-1.29033	63.3165	-0.65864	63.5429	-1.15129	54.5457	-1.80394
	54.2018	-1.39028	56.1098	-0.94664	56.0525	-1.1236	53.7342	-1.09973	66.6191	-1.28625	63.3742	-0.65781	63.5999	-1.14934	54.6082	-1.80652
	54.2624	-1.38926	56.1735	-0.95117	56.1207	-1.12513	53.8007	-1.10579	66.6746	-1.28533	63.4333	-0.65292	63.6572	-1.14806	54.6675	-1.80896
	54.3217	-1.39293	56.2352	-0.9567	56.186	-1.12811	53.8641	-1.10775	66.7319	-1.28306	63.4875	-0.65059	63.713	-1.14966	54.7268	-1.813
	54.3807	-1.39569	56.2968	-0.96342	56.25	-1.12763	53.9252	-1.1099	66.7852	-1.28133	63.5426	-0.64876	63.77	-1.14515	54.7851	-1.81821
	54.4432	-1.39745	56.3571	-0.96547	56.3142	-1.13325	53.9897	-1.1132	66.8381	-1.28137	63.5996	-0.64526	63.8303	-1.14732	54.8417	-1.82306
	54.5048	-1.39981	56.4143	-0.96706	56.3831	-1.137	54.0545	-1.11685	66.893	-1.27589	63.6555	-0.64209	63.8862	-1.14516	54.901	-1.82442
	54.5669	-1.40407	56.4725	-0.96755	56.4494	-1.14074	54.1201	-1.11975	66.9462	-1.27395	63.7116	-0.63903	63.943	-1.14334	54.9575	-1.82818
	54.6277	-1.40549	56.53	-0.97035	56.5136	-1.14202	54.1859	-1.12624	67.0007	-1.27123	63.7709	-0.6346	64.0003	-1.14224	55.015	-1.83196
	54.6907	-1.40721	56.5915	-0.97436	56.5809	-1.14518	54.2546	-1.12637	67.059	-1.27024	63.8302	-0.63436	64.0541	-1.13862	55.0726	-1.8338
	54.752	-1.41098	56.6548	-0.97805	56.649	-1.1487	54.3208	-1.12898	67.1209	-1.27006	63.888	-0.62993	64.112	-1.14243	55.1306	-1.83943
	54.8128	-1.41477	56.7184	-0.9811	56.7145	-1.14893	54.384	-1.13054	67.1764	-1.2687	63.944	-0.62693	64.1659	-1.14055	55.1902	-1.84249
	54.8744	-1.41802	56.7836	-0.98234	56.7821	-1.15055	54.4514	-1.13413	67.2298	-1.26378	64.0011	-0.62529	64.2223	-1.14051	55.2531	-1.84592
	54.9352	-1.42	56.8476	-0.98747	56.8481	-1.15611	54.5175	-1.13745	67.2848	-1.26474	64.0562	-0.62182	64.2793	-1.13885	55.3115	-1.84943
	54.995	-1.42535	56.9077	-0.98886	56.9139	-1.15914	54.5828	-1.13726	67.341	-1.26419	64.1144	-0.62083	64.3371	-1.1366	55.367	-1.85183
	55.053	-1.42403	56.9698	-0.99067	56.9816	-1.1594	54.6468	-1.13758	67.3989	-1.26268	64.1697	-0.61734	64.3959	-1.14021	55.424	-1.85619
	55.112	-1.42698	57.0339	-0.98972	57.0499	-1.1604	54.7121	-1.14055	67.4537	-1.26232	64.227	-0.6171	64.4512	-1.14239	55.4813	-1.85729
	55.1731	-1.43323	57.0977	-0.99643	57.1145	-1.16496	54.7753	-1.14507	67.5099	-1.26136	64.2863	-0.61599	64.5092	-1.1425	55.5375	-1.86136
	55.2362	-1.43506	57.1635	-0.99897	57.1805	-1.16688	54.8389	-1.14951	67.5664	-1.25993	64.3473	-0.61537	64.5661	-1.14019	55.5977	-1.86634
	55.2968	-1.43865	57.2274	-1.00381	57.2463	-1.16796	54.9055	-1.15169	67.6255	-1.25997	64.4051	-0.61495	64.6235	-1.13948	55.6593	-1.86792
	55.3605	-1.43755	57.2876	-1.00594	57.3139	-1.16747	54.9687	-1.15465	67.6846	-1.26159	64.4623	-0.61197	64.6804	-1.13892	55.7181	-1.87158
	55.4198	-1.44081	57.3497	-1.00773	57.3805	-1.17341	55.0321	-1.16155	67.7468	-1.25575	64.5179	-0.6122	64.7382	-1.14048	55.7741	-1.87353
	55.4775	-1.44341	57.4152	-1.01118	57.4499	-1.17465	55.0947	-1.16409	67.8086	-1.25601	64.5745	-0.60769	64.7965	-1.1422	55.8312	-1.87427
	55.5372	-1.44487	57.4799	-1.01642	57.5157	-1.17915	55.1618	-1.16298	67.8662	-1.2577	64.6312	-0.60781	64.8566	-1.13747	55.8885	-1.88021
	55.5986	-1.44894	57.5438	-1.01755	57.584	-1.181	55.2277	-1.16357	67.9244	-1.25774	64.688	-0.60569	64.9155	-1.13989	55.9449	-1.88402
	55.6619	-1.45088	57.6082	-1.02062	57.6502	-1.18415	55.2955	-1.16904	67.9812	-1.25964	64.7447	-0.6009	64.9777	-1.14193	56.0056	-1.88586
	55.7219	-1.45219	57.6707	-1.02215	57.7154	-1.18688	55.3606	-1.17164	68.0378	-1.25869	64.8036	-0.60214	65.0354	-1.14236	56.0666	-1.88736
	55.7812	-1.45228	57.7342	-1.02653	57.7764	-1.18931	55.4225	-1.17265	68.0953	-1.25807	64.8659	-0.60373	65.0944	-1.14486	56.1247	-1.89202
	55.8389	-1.45708	57.7979	-1.02963	57.8431	-1.19219	55.4858	-1.17746	68.1562	-1.25961	64.9267	-0.60238	65.153	-1.14483	56.1801	-1.89311
	55.8963	-1.46054	57.8667	-1.03245	57.909	-1.19341	55.5515	-1.17987	68.2166	-1.25613	64.9866	-0.60122	65.2114	-1.1443	56.2364	-1.89803
	55.9531	-1.46068	57.9339	-1.0313	57.9718	-1.19692	55.615	-1.18329	68.274	-1.25433	65.0438	-0.60057	65.2734	-1.1474	56.2936	-1.90271
	56.0118	-1.46543	57.9954	-1.03504	58.0368	-1.19986	55.6786	-1.18725	68.3302	-1.25785	65.1006	-0.59899	65.3327	-1.14971	56.3458	-1.90474
	56.0724	-1.47227	58.0601	-1.03829	58.1059	-1.19958	55.7447	-1.18865	68.3867	-1.2602	65.1583	-0.59861	65.3947	-1.15125	56.4	-1.90916
	56.1304	-1.47541	58.124	-1.04128	58.1737	-1.20158	55.8065	-1.19158	68.4447	-1.25987	65.2173	-0.59756	65.453	-1.15353	56.4547	-1.90922
	56.1876	-1.4715	58.1899	-1.04473	58.2418	-1.20329	55.8646	-1.19545	68.502	-1.25965	65.2794	-0.59682	65.5099	-1.15414	56.5108	-1.91273
	56.2449	-1.47375	58.2577	-1.04858	58.3064	-1.20704	55.9273	-1.19737	68.5622	-1.26038	65.3398	-0.59817	65.5682	-1.15535	56.5679	-1.91275
	56.3037	-1.47407	58.3268	-1.05169	58.3667	-1.20798	55.9937	-1.19951	68.6211	-1.2609	65.3985	-0.59838	65.6296	-1.15617	56.6232	-1.9166
	56.3628	-1.47806	58.3925	-1.05293	58.4319	-1.21117	56.0581	-1.20058	68.6803	-1.25797	65.4555	-0.59672	65.6922	-1.15565	56.68	-1.92161
	56.4222	-1.48292	58.461	-1.05344	58.5	-1.21356	56.1189	-1.20474	68.7374	-1.25742	65.5102	-0.59707	65.755	-1.15672	56.7377	-1.92209
	56.48	-1.48384	58.5287	-1.05712	58.5677	-1.21493	56.1811	-1.20675	68.7941	-1.25921	65.5673	-0.59358	65.8152	-1.16209	56.793	-1.92406
	56.5388	-1.4856	58.5955	-1.06048	58.6357	-1.21931	56.2401	-1.20379	68.8493	-1.26292	65.6275	-0.59499	65.8725	-1.16359	56.8493	-1.93075
	56.5963	-1.48547	58.6649	-1.06137	58.7018	-1.22056	56.2998	-1.20798	68.9086	-1.2661	65.6899	-0.59326	65.9337	-1.1627	56.905	-1.93462
	56.6588	-1.49005	58.7337	-1.06617	58.764	-1.22208	56.3591	-1.20983	68.9658	-1.2672	65.7497	-0.5935	65.9954	-1.16527	56.9585	-1.93267
	56.7223	-1.49192	58.8009	-1.0689	58.8274	-1.22436	56.4223	-1.20973	69.0225	-1.26779	65.8093	-0.59321	66.0566	-1.16805	57.0099	-1.93574
	56.7829	-1.49075	58.8698	-1.07355	58.8955	-1.22546	56.4824	-1.21532	69.0812	-1.26523	65.8665	-0.59579	66.1162	-1.17196	57.0661	-1.93912
	56.8424	-1.49441	58.9396	-1.07537	58.961	-1.22559	56.5402	-1.21825	69.1419	-1.26732	65.9263	-0.59516	66.1784	-1.17299	57.1236	-1.94282
	56.9001	-1.49761	59.0076	-1.07519	59.0251	-1.22634	56.5986	-1.21964	69.2038	-1.27138	65.9852	-0.59643	66.2376	-1.17374	57.1774	-1.94838
	56.9597	-1.50208	59.0767	-1.08039	59.0926	-1.2305	56.6605	-1.22152	69.2644	-1.27036	66.0445	-0.59679	66.2998	-1.17577	57.2311	-1.94487
	57.0236	-1.50421	59.1452	-1.08277	59.1601	-1.23334	56.7238	-1.22305	69.3239	-1.27109	66.1016	-0.59303	66.3604	-1.1793	57.2864	-1.94621
	57.0874	-1.50573	59.2129	-1.08415	59.2262	-1.23394	56.7824	-1.22551	69.382	-1.27193	66.1583	-0.59082	66.4222	-1.18317	57.3433	-1.94691
	57.1532	-1.50717	59.2796	-1.08724	59.2948	-1.23693	56.8423	-1.22603	69.4389	-1.27538	66.2149	-0.5928	66.4834	-1.18353	57.3961	-1.95243
	57.219	-1.5136	59.3468	-1.0909	59.3625	-1.24057	56.9029	-1.23126	69.4992	-1.279	66.2759	-0.59696	66.544	-1.1836	57.4526	-1.95411
	57.2817	-1.5153	59.4164	-1.09181	59.4291	-1.24373	56.963	-1.23112	69.5615	-1.27929	66.3383	-0.59834	66.6099	-1.18549	57.5142	-1.96002
	57.3423	-1.51429	59.4829	-1.09298	59.4928	-1.24563	57.0216	-1.23447	69.6243	-1.27981	66.4005	-0.60169	66.6749	-1.18951	57.5724	-1.96362
	57.4054	-1.51644	59.5472	-1.09649	59.5551	-1.24483	57.0837	-1.23488	69.6902	-1.28105	66.4612	-0.59862	66.7382	-1.19232	57.6283	-1.96177
	57.4693	-1.52027	59.609	-1.09941	59.6195	-1.24678	57.1472	-1.24034	69.7542	-1.28065	66.5185	-0.59647	66.8055	-1.19364	57.6861	-1.96681
	57.5331	-1.52143	59.6694	-1.10061	59.6868	-1.25049	57.2093	-1.24167	69.8159	-1.28479	66.5767	-0.59755	66.8692	-1.19499	57.7414	-1.96652
	57.5975	-1.52208	59.7333	-1.10547	59.7563	-1.25188	57.2676	-1.24075	69.8786	-1.28768	66.638	-0.60228	66.9313	-1.19815	57.7974	-1.96801
	57.6614	-1.52415	59.7971	-1.1077	59.819	-1.25182	57.3273	-1.24273	69.943	-1.28954	66.7005	-0.60034	66.9952	-1.1983	57.858	-1.97371
	57.7228	-1.52968	59.8584	-1.10901	59.8829	-1.25354	57.3902	-1.24818	70.0062	-1.29233	66.7632	-0.59966	67.0588	-1.19993	57.9177	-1.9743
	57.7841	-1.53019	59.9238	-1.11255	59.9479	-1.25658	57.4547	-1.24895	70.0712	-1.29492	66.8267	-0.60148	67.1224	-1.2026	57.9777	-1.97483
	57.8496	-1.53086	59.9916	-1.11478	60.0134	-1.25671	57.5186	-1.24892	70.1375	-1.29701	66.8862	-0.59988	67.1854	-1.20757	58.0356	-1.97494
	57.9137	-1.53387	60.0562	-1.11807	60.0776	-1.25945	57.5824	-1.25115	70.1967	-1.29734	66.9442	-0.60188	67.249	-1.21059	58.0936	-1.97776
	57.9746	-1.53515	60.1202	-1.12014	60.1465	-1.26212	57.6447	-1.25235	70.2582	-1.29902	67.0082	-0.60395	67.3085	-1.21138	58.1563	-1.98113
	58.0372	-1.53668	60.1846	-1.12205	60.2113	-1.26411	57.7049	-1.25582	70.3259	-1.29968	67.072	-0.60435	67.3656	-1.21568	58.2199	-1.97958
	58.1044	-1.54006	60.2475	-1.12381	60.2752	-1.26517	57.7673	-1.25604	70.3926	-1.30308	67.135	-0.60581	67.4253	-1.21596	58.2835	-1.98377
	58.1689	-1.5455	60.3105	-1.12368	60.3432	-1.26607	57.8329	-1.2587	70.4568	-1.30586	67.1999	-0.60704	67.4865	-1.21767	58.3427	-1.9868
	58.2349	-1.54419	60.3764	-1.12692	60.4128	-1.26779	57.897	-1.26103	70.5199	-1.30641	67.2632	-0.60771	67.5475	-1.22324	58.4004	-1.98596
	58.3015	-1.54671	60.4412	-1.12887	60.4799	-1.26786	57.9565	-1.26118	70.5829	-1.31138	67.3252	-0.60768	67.6084	-1.22704	58.4602	-1.98475
	58.3613	-1.54627	60.5051	-1.13116	60.5493	-1.26918	58.0187	-1.26362	70.6471	-1.31621	67.3914	-0.60762	67.6709	-1.22825	58.5239	-1.98844
	58.4221	-1.54922	60.5709	-1.13448	60.6142	-1.26997	58.0844	-1.2637	70.7139	-1.31617	67.4579	-0.61107	67.7343	-1.2313	58.5876	-1.98967
	58.4862	-1.55182	60.633	-1.13442	60.6758	-1.27244	58.1491	-1.26565	70.7825	-1.31902	67.5221	-0.61205	67.7973	-1.23755	58.6512	-1.99548
	58.55	-1.55402	60.6964	-1.13811	60.7392	-1.27055	58.2131	-1.2657	70.8459	-1.32085	67.5849	-0.61188	67.8616	-1.2373	58.712	-1.99843
	58.6168	-1.55613	60.7595	-1.13968	60.8044	-1.27359	58.2792	-1.26845	70.9089	-1.32074	67.6498	-0.61382	67.9212	-1.23865	58.7706	-1.99955
	58.684	-1.55804	60.8245	-1.14043	60.8691	-1.27327	58.3455	-1.26745	70.9753	-1.32318	67.7146	-0.6149	67.9804	-1.24167	58.8282	-2.00117
	58.7506	-1.56064	60.8885	-1.1426	60.9365	-1.27843	58.4083	-1.27019	71.0395	-1.32611	67.7799	-0.61551	68.0447	-1.24231	58.8893	-1.99997
	58.8149	-1.5606	60.9559	-1.14703	61.0017	-1.28081	58.4739	-1.27249	71.1026	-1.32837	67.8468	-0.62034	68.1085	-1.24231	58.9515	-2.00131
	58.881	-1.56435	61.0234	-1.1462	61.0643	-1.27971	58.5381	-1.27375	71.1685	-1.32939	67.912	-0.62089	68.1716	-1.24756	59.015	-2.00127
	58.9482	-1.56599	61.0834	-1.14969	61.1273	-1.28028	58.6019	-1.27449	71.232	-1.33257	67.9767	-0.62164	68.2341	-1.2482	59.078	-2.00593
	59.0147	-1.56529	61.1458	-1.15351	61.1945	-1.28125	58.6666	-1.27685	71.2934	-1.33736	68.0413	-0.62549	68.2958	-1.25019	59.138	-2.00571
	59.0806	-1.56979	61.2093	-1.15447	61.2595	-1.28351	58.7305	-1.27886	71.3575	-1.33944	68.1096	-0.62421	68.3564	-1.25696	59.1959	-2.00874
	59.1468	-1.57232	61.2709	-1.15871	61.3223	-1.28564	58.7918	-1.27794	71.4235	-1.34127	68.1736	-0.62153	68.4183	-1.2587	59.2556	-2.01137
	59.2094	-1.57144	61.329	-1.16152	61.3872	-1.28456	58.8582	-1.27805	71.487	-1.34046	68.2388	-0.62646	68.4854	-1.26061	59.3141	-2.01248
	59.2729	-1.57033	61.391	-1.16225	61.4553	-1.28631	58.9248	-1.28	71.5501	-1.34396	68.3062	-0.62575	68.5491	-1.26388	59.3776	-2.01415
	59.3389	-1.57358	61.4543	-1.16135	61.5198	-1.28631	58.9911	-1.28369	71.6137	-1.34645	68.368	-0.62727	68.6153	-1.26689	59.4361	-2.01076
	59.4036	-1.57572	61.5173	-1.16347	61.5879	-1.28833	59.0589	-1.28092	71.6717	-1.34717	68.4306	-0.6319	68.6838	-1.27029	59.4979	-2.01696
	59.4669	-1.5792	61.5804	-1.16248	61.653	-1.29133	59.1241	-1.28452	71.7286	-1.35298	68.4976	-0.63379	68.7478	-1.2721	59.5562	-2.01933
	59.5305	-1.58148	61.644	-1.16759	61.7143	-1.29397	59.1881	-1.28509	71.7868	-1.35477	68.5613	-0.63633	68.8103	-1.27607	59.6158	-2.02036
	59.5942	-1.58388	61.7031	-1.16967	61.7775	-1.29236	59.2519	-1.28514	71.8494	-1.35802	68.6278	-0.63713	68.8776	-1.27674	59.6801	-2.01868
	59.6606	-1.58214	61.7629	-1.17232	61.8441	-1.29416	59.3191	-1.28517	71.9123	-1.35944	68.693	-0.63723	68.9429	-1.28093	59.7445	-2.0227
	59.73	-1.58132	61.8274	-1.17126	61.9084	-1.29441	59.3841	-1.28506	71.9752	-1.36082	68.7529	-0.63681	69.0063	-1.28302	59.806	-2.02831
	59.7968	-1.58543	61.8892	-1.175	61.9763	-1.29747	59.4504	-1.28755	72.0346	-1.36108	68.8145	-0.6409	69.0693	-1.28081	59.8692	-2.02931
	59.8601	-1.5903	61.9526	-1.17593	62.0439	-1.29741	59.5146	-1.28836	72.0931	-1.36067	68.8792	-0.64028	69.1367	-1.28539	59.9365	-2.03079
	59.9273	-1.59451	62.0148	-1.17843	62.1098	-1.29727	59.5798	-1.29224	72.1573	-1.36756	68.9434	-0.64326	69.2011	-1.28687	60.0039	-2.03212
	59.9938	-1.59292	62.0747	-1.17884	62.1754	-1.29716	59.6438	-1.29379	72.2211	-1.37158	69.0044	-0.64437	69.2663	-1.29226	60.0684	-2.03276
	60.0595	-1.59636	62.1362	-1.18148	62.2436	-1.29671	59.7099	-1.2943	72.2806	-1.37311	69.0661	-0.64592	69.3327	-1.29385	60.1359	-2.03552
	60.1267	-1.59778	62.2009	-1.18264	62.3112	-1.29896	59.7783	-1.2925	72.3429	-1.37549	69.1311	-0.64727	69.3941	-1.29654	60.2003	-2.03454
	60.1917	-1.59988	62.2644	-1.18314	62.3798	-1.30137	59.8453	-1.29185	72.4091	-1.37997	69.1959	-0.64718	69.4538	-1.29969	60.2636	-2.03418
	60.2564	-1.60168	62.328	-1.18679	62.4474	-1.30152	59.9153	-1.29482	72.4726	-1.3846	69.2606	-0.64713	69.5204	-1.30654	60.3293	-2.03709
	60.3224	-1.60548	62.3938	-1.18743	62.5146	-1.30254	59.9854	-1.29425	72.5366	-1.38555	69.3254	-0.65118	69.586	-1.30578	60.3972	-2.03839
	60.3896	-1.60605	62.4585	-1.18856	62.5819	-1.30375	60.0546	-1.29512	72.6026	-1.38474	69.3872	-0.65432	69.6494	-1.3071	60.4617	-2.04263
	60.4576	-1.60915	62.5202	-1.1893	62.6514	-1.30444	60.1245	-1.29839	72.6647	-1.38739	69.4449	-0.65569	69.7154	-1.30897	60.5307	-2.04698
	60.5257	-1.60986	62.5806	-1.18978	62.7255	-1.30747	60.1946	-1.29964	72.7238	-1.38999	69.5067	-0.6556	69.7795	-1.31428	60.596	-2.04599
	60.5933	-1.6123	62.6471	-1.19244	62.7985	-1.30825	60.2617	-1.29891	72.7868	-1.39421	69.5723	-0.65847	69.8427	-1.31679	60.6623	-2.04894
	60.6613	-1.61186	62.7141	-1.19555	62.8702	-1.30757	60.3309	-1.30154	72.8548	-1.39785	69.6393	-0.66121	69.9077	-1.31838	60.7275	-2.05127
	60.7287	-1.61476	62.7754	-1.19373	62.9428	-1.30919	60.4008	-1.30149	72.9186	-1.39983	69.7064	-0.66169	69.9731	-1.31947	60.7967	-2.05157
	60.7983	-1.61571	62.8414	-1.1931	63.0143	-1.31006	60.4699	-1.3017	72.9867	-1.40091	69.7702	-0.66339	70.0364	-1.32383	60.8624	-2.05581
	60.866	-1.61911	62.907	-1.19675	63.0847	-1.31228	60.5388	-1.30193	73.0557	-1.40229	69.8291	-0.66402	70.1009	-1.32744	60.928	-2.05437
	60.935	-1.6228	62.9718	-1.19515	63.1586	-1.31504	60.6066	-1.30033	73.1197	-1.40517	69.8913	-0.66664	70.1656	-1.3292	60.9952	-2.05987
	61.0028	-1.62728	63.0399	-1.19911	63.2346	-1.31516	60.6763	-1.30099	73.1842	-1.40815	69.9556	-0.66739	70.2266	-1.33108	61.0603	-2.06374
	61.0683	-1.62714	63.1075	-1.20147	63.3059	-1.3131	60.7463	-1.30313	73.2524	-1.40902	70.0188	-0.66995	70.2912	-1.3372	61.1279	-2.06547
	61.1355	-1.62751	63.1726	-1.20266	63.3813	-1.31455	60.8165	-1.30295	73.3179	-1.41384	70.0852	-0.67105	70.3589	-1.33715	61.1954	-2.06629
	61.2051	-1.628	63.2422	-1.20177	63.4534	-1.31476	60.8821	-1.30284	73.3863	-1.41591	70.1495	-0.67368	70.4227	-1.33985	61.2599	-2.06861
	61.2751	-1.63006	63.3123	-1.2029	63.5284	-1.31455	60.9513	-1.30351	73.4539	-1.42082	70.2142	-0.67109	70.4854	-1.34196	61.3223	-2.07203
	61.3411	-1.63084	63.3807	-1.20422	63.6067	-1.31501	61.0199	-1.30396	73.5191	-1.42345	70.2795	-0.67457	70.5484	-1.34239	61.3893	-2.07171
	61.4096	-1.63495	63.4525	-1.20512	63.6822	-1.31779	61.0904	-1.30287	73.5845	-1.42548	70.3479	-0.67392	70.6113	-1.34521	61.4587	-2.07318
	61.478	-1.6398	63.5199	-1.20799	63.7563	-1.31798	61.1585	-1.30509	73.6523	-1.42707	70.4128	-0.67636	70.6742	-1.35133	61.5251	-2.07492
	61.5456	-1.64032	63.588	-1.20874	63.8309	-1.31828	61.2261	-1.30539	73.7161	-1.42915	70.4738	-0.67976	70.7392	-1.34807	61.5938	-2.07801
	61.6153	-1.64204	63.6582	-1.20878	63.9028	-1.31882	61.2948	-1.30375	73.7806	-1.42892	70.5363	-0.68173	70.8054	-1.35344	61.6601	-2.08438
	61.6843	-1.64525	63.7283	-1.20884	63.9817	-1.31931	61.3618	-1.30448	73.8456	-1.4345	70.5978	-0.68229	70.8646	-1.3551	61.7267	-2.08048
	61.7542	-1.6451	63.799	-1.20873	64.0615	-1.31973	61.4313	-1.30973	73.9126	-1.43551	70.6574	-0.68211	70.9267	-1.35966	61.7945	-2.08509
	61.8228	-1.64875	63.8683	-1.20892	64.1371	-1.3194	61.499	-1.30916	73.9759	-1.43918	70.7247	-0.68375	70.9945	-1.3621	61.8641	-2.08619
	61.8926	-1.64973	63.938	-1.21029	64.2125	-1.32225	61.5686	-1.30756	74.0433	-1.44458	70.7935	-0.68575	71.0584	-1.36283	61.9326	-2.08973
	61.9642	-1.65122	64.0094	-1.21345	64.2865	-1.32321	61.6365	-1.30315	74.1102	-1.44675	70.8597	-0.68748	71.1238	-1.36364	62.0024	-2.09672
	62.0346	-1.65361	64.0761	-1.21303	64.3583	-1.32211	61.7045	-1.3067	74.1752	-1.44561	70.9223	-0.68849	71.1877	-1.36837	62.0703	-2.10004
	62.1058	-1.65577	64.1432	-1.21392	64.4328	-1.321	61.7721	-1.30905	74.2377	-1.44776	70.9851	-0.69179	71.2508	-1.37204	62.1374	-2.10037
	62.1754	-1.65552	64.2126	-1.21525	64.5063	-1.31928	61.8417	-1.30876	74.3045	-1.45012	71.0495	-0.69343	71.3138	-1.36801	62.2069	-2.1018
	62.2453	-1.6595	64.2801	-1.21445	64.5797	-1.32335	61.9082	-1.31007	74.3672	-1.45181	71.1148	-0.69367	71.3802	-1.37189	62.2768	-2.10331
	62.3147	-1.66312	64.345	-1.2174	64.6586	-1.32646	61.9776	-1.30995	74.4324	-1.4543	71.1822	-0.69468	71.4475	-1.37302	62.3499	-2.1049
	62.3852	-1.66617	64.4114	-1.21841	64.7351	-1.32541	62.0476	-1.30798	74.4997	-1.45618	71.246	-0.69629	71.5147	-1.37517	62.4206	-2.1113
	62.4554	-1.66871	64.4793	-1.21922	64.8103	-1.32467	62.1176	-1.30793	74.563	-1.45908	71.3063	-0.69656	71.5814	-1.38032	62.4908	-2.11413
	62.5275	-1.67053	64.5486	-1.21645	64.8859	-1.32623	62.1855	-1.30963	74.6246	-1.46294	71.3681	-0.69918	71.643	-1.38053	62.5594	-2.11748
	62.6	-1.67076	64.616	-1.21803	64.9596	-1.32674	62.2552	-1.31068	74.6908	-1.4653	71.4317	-0.7012	71.7047	-1.3818	62.6282	-2.12281
	62.6705	-1.67121	64.68	-1.21793	65.037	-1.32716	62.3266	-1.31091	74.7527	-1.46568	71.4948	-0.70218	71.7695	-1.38429	62.698	-2.12406
	62.7437	-1.67642	64.7468	-1.21898	65.1135	-1.32684	62.3969	-1.31086	74.8181	-1.46699	71.5577	-0.70233	71.8337	-1.38709	62.7701	-2.128
	62.8186	-1.67728	64.8143	-1.21908	65.1879	-1.32666	62.4649	-1.30994	74.8813	-1.46716	71.6185	-0.70685	71.8968	-1.38938	62.8413	-2.12881
	62.8903	-1.68193	64.8782	-1.21903	65.2625	-1.32655	62.5366	-1.31059	74.9404	-1.468	71.6781	-0.70495	71.9583	-1.38614	62.9116	-2.13436
	62.9637	-1.68655	64.9459	-1.21998	65.3357	-1.32655	62.6097	-1.31167	75.0012	-1.46958	71.7403	-0.70861	72.0209	-1.38911	62.9841	-2.13564
	63.0365	-1.68324	65.0098	-1.22142	65.4123	-1.32599	62.6804	-1.31479	75.0652	-1.475	71.8041	-0.71066	72.0837	-1.39112	63.0553	-2.13833
	63.1093	-1.68886	65.073	-1.2232	65.493	-1.3279	62.7512	-1.31277	75.1263	-1.47689	71.8671	-0.71003	72.145	-1.39472	63.1271	-2.14186
	63.1865	-1.69239	65.1403	-1.22437	65.5661	-1.33131	62.8251	-1.31536	75.1849	-1.47888	71.93	-0.71089	72.2117	-1.39779	63.2003	-2.14568
	63.261	-1.69638	65.2065	-1.22346	65.6405	-1.33089	62.8975	-1.31573	75.245	-1.47968	71.9939	-0.71101	72.2754	-1.40032	63.2726	-2.14751
	63.3356	-1.69645	65.2744	-1.22413	65.7157	-1.33251	62.9731	-1.31613	75.308	-1.48316	72.0513	-0.71229	72.3334	-1.39997	63.3432	-2.15178
	63.4086	-1.69697	65.3435	-1.22525	65.7902	-1.33332	63.0443	-1.31296	75.369	-1.48901	72.1116	-0.71747	72.3947	-1.40313	63.4143	-2.15527
	63.4793	-1.70084	65.4093	-1.22345	65.8678	-1.33494	63.1182	-1.31469	75.4325	-1.48766	72.1719	-0.71728	72.4569	-1.40365	63.4846	-2.15618
	63.554	-1.70367	65.4792	-1.22326	65.944	-1.33649	63.1952	-1.31785	75.4955	-1.48746	72.2343	-0.71862	72.5197	-1.40878	63.5583	-2.16143
	63.6291	-1.70776	65.5479	-1.22166	66.0173	-1.33429	63.2696	-1.31799	75.5565	-1.48934	72.2936	-0.72109	72.5828	-1.4072	63.6337	-2.16577
	63.704	-1.7104	65.617	-1.2249	66.0944	-1.33525	63.3421	-1.31696	75.6145	-1.48751	72.3528	-0.72144	72.6457	-1.41134	63.7049	-2.16646
	63.7785	-1.71007	65.6855	-1.22416	66.1723	-1.3374	63.4177	-1.31632	75.6759	-1.49128	72.4159	-0.72302	72.7065	-1.41359	63.7774	-2.17164
	63.8531	-1.71583	65.7546	-1.2252	66.2468	-1.33746	63.4934	-1.31611	75.7381	-1.49329	72.4798	-0.7251	72.7701	-1.41142	63.8485	-2.17634
	63.9262	-1.71873	65.8231	-1.225	66.3221	-1.33734	63.5733	-1.31645	75.7988	-1.49615	72.5429	-0.72792	72.8341	-1.41439	63.9209	-2.17707
	64.0024	-1.7188	65.8915	-1.22418	66.3951	-1.34063	63.6511	-1.31964	75.8607	-1.49817	72.6065	-0.72631	72.8971	-1.41684	63.9943	-2.1792
	64.0787	-1.72152	65.9599	-1.22491	66.4681	-1.33851	63.7306	-1.31918	75.9214	-1.50323	72.6701	-0.72468	72.9621	-1.41722	64.067	-2.18617
	64.1499	-1.7256	66.029	-1.22551	66.545	-1.33738	63.8075	-1.32007	75.9771	-1.50157	72.7322	-0.72369	73.0269	-1.41983	64.1383	-2.18849
	64.225	-1.72746	66.0997	-1.22617	66.6207	-1.33849	63.8861	-1.32196	76.0347	-1.50499	72.7963	-0.72509	73.0902	-1.42056	64.2112	-2.19252
	64.298	-1.72687	66.1687	-1.22821	66.6956	-1.34067	63.965	-1.32275	76.0946	-1.50781	72.8601	-0.7274	73.1531	-1.42008	64.2826	-2.19494
	64.3734	-1.7308	66.2379	-1.22892	66.7688	-1.34121	64.0469	-1.3244	76.155	-1.50859	72.9231	-0.72916	73.2201	-1.42354	64.3506	-2.19563
	64.4492	-1.73586	66.3101	-1.22896	66.8424	-1.34452	64.1256	-1.32493	76.2184	-1.50874	72.986	-0.73183	73.2882	-1.42607	64.4234	-2.19783
	64.5236	-1.73935	66.3798	-1.2266	66.9219	-1.34363	64.2023	-1.32495	76.2794	-1.51072	73.0488	-0.73376	73.3521	-1.42966	64.4964	-2.20194
	64.5982	-1.74027	66.4512	-1.22803	66.9987	-1.34176	64.2787	-1.32487	76.3367	-1.51192	73.1087	-0.73198	73.4158	-1.42789	64.5688	-2.20557
	64.6762	-1.74254	66.5244	-1.22609	67.0744	-1.3425	64.3593	-1.32546	76.3971	-1.51245	73.1703	-0.73295	73.4804	-1.42908	64.6425	-2.21049
	64.749	-1.74254	66.595	-1.22744	67.1499	-1.3448	64.4361	-1.32536	76.4609	-1.51417	73.2373	-0.73488	73.5426	-1.4277	64.7158	-2.21554
	64.8241	-1.748	66.6665	-1.22674	67.2254	-1.34403	64.5108	-1.32522	76.522	-1.51763	73.303	-0.73797	73.6047	-1.42899	64.786	-2.22005
	64.8975	-1.751	66.7377	-1.22591	67.3043	-1.34555	64.588	-1.32465	76.58	-1.51677	73.3685	-0.73713	73.6718	-1.43028	64.859	-2.22338
	64.9721	-1.75538	66.8072	-1.2286	67.3841	-1.34776	64.6686	-1.3267	76.64	-1.52041	73.4334	-0.73491	73.7361	-1.4337	64.9298	-2.22669
	65.052	-1.75612	66.8821	-1.22744	67.46	-1.34684	64.747	-1.32744	76.6974	-1.51559	73.4967	-0.73365	73.8006	-1.43429	65.0029	-2.22829
	65.1291	-1.75712	66.9559	-1.22873	67.54	-1.34839	64.8232	-1.32678	76.7558	-1.51771	73.559	-0.73754	73.865	-1.43526	65.0782	-2.23265
	65.2049	-1.7576	67.0266	-1.22933	67.6193	-1.34816	64.899	-1.33061	76.8168	-1.52041	73.6238	-0.73935	73.9299	-1.43667	65.1507	-2.23719
	65.2804	-1.76398	67.0982	-1.22877	67.6978	-1.35251	64.9805	-1.329	76.8793	-1.51944	73.69	-0.73965	73.9927	-1.43718	65.2235	-2.24126
	65.3545	-1.76639	67.1684	-1.23175	67.7759	-1.35087	65.0617	-1.3286	76.9388	-1.523	73.7505	-0.73964	74.0567	-1.43716	65.2964	-2.24298
	65.4318	-1.76895	67.2408	-1.22878	67.8584	-1.3498	65.14	-1.33264	76.9963	-1.52356	73.8127	-0.73967	74.1181	-1.43836	65.3698	-2.24689
	65.51	-1.76969	67.3186	-1.23104	67.9402	-1.35171	65.2176	-1.33333	77.0561	-1.52412	73.8786	-0.741	74.1765	-1.43926	65.4462	-2.25115
	65.5875	-1.77585	67.392	-1.23179	68.0234	-1.35228	65.2935	-1.33337	77.118	-1.52583	73.9437	-0.74056	74.2397	-1.44085	65.5219	-2.25217
	65.6633	-1.77729	67.4671	-1.22849	68.1074	-1.35559	65.3693	-1.33329	77.1787	-1.52945	74.0108	-0.74008	74.3047	-1.4462	65.5954	-2.25424
	65.741	-1.77885	67.5445	-1.23217	68.1867	-1.35875	65.4479	-1.33258	77.2425	-1.52592	74.0755	-0.74031	74.367	-1.44322	65.6705	-2.26058
	65.8183	-1.78289	67.6203	-1.23306	68.2673	-1.35783	65.5256	-1.33579	77.3056	-1.52852	74.1381	-0.74203	74.4293	-1.44339	65.7452	-2.26637
	65.8956	-1.787	67.6928	-1.23221	68.3495	-1.35857	65.6038	-1.33842	77.3644	-1.5301	74.2001	-0.74259	74.491	-1.44531	65.8206	-2.26904
	65.9679	-1.7893	67.7676	-1.23262	68.4348	-1.36036	65.6799	-1.34147	77.4265	-1.52639	74.2634	-0.74191	74.5503	-1.4423	65.897	-2.26936
	66.0407	-1.79482	67.8434	-1.23236	68.5193	-1.35825	65.7563	-1.34229	77.4892	-1.52887	74.3283	-0.73986	74.6126	-1.44868	65.9691	-2.27521
	66.1187	-1.79582	67.9194	-1.2338	68.6016	-1.36084	65.8341	-1.34245	77.5502	-1.52652	74.3906	-0.73994	74.6753	-1.44651	66.041	-2.27935
	66.1956	-1.79674	67.9973	-1.23306	68.6857	-1.36156	65.915	-1.34346	77.6127	-1.52914	74.4558	-0.74107	74.739	-1.44824	66.1171	-2.28326
	66.2713	-1.8017	68.0712	-1.23376	68.768	-1.36368	65.9916	-1.34654	77.6731	-1.5337	74.5186	-0.74199	74.8038	-1.44833	66.1928	-2.28648
	66.3468	-1.80582	68.1463	-1.23527	68.8549	-1.3643	66.0708	-1.34745	77.7336	-1.53294	74.5779	-0.74207	74.8674	-1.4476	66.2653	-2.28987
	66.4193	-1.80711	68.2196	-1.23548	68.9433	-1.36865	66.152	-1.34721	77.7926	-1.53142	74.6388	-0.74047	74.9313	-1.44411	66.3395	-2.29299
	66.4956	-1.81052	68.2941	-1.23582	69.03	-1.36967	66.2292	-1.34779	77.8561	-1.53224	74.7014	-0.74503	74.9908	-1.44614	66.4112	-2.29781
	66.5714	-1.81663	68.3738	-1.2354	69.1151	-1.36979	66.3056	-1.35083	77.9172	-1.53158	74.7627	-0.74452	75.0559	-1.44926	66.4881	-2.30062
	66.6425	-1.81737	68.4495	-1.23629	69.2006	-1.36973	66.3826	-1.35181	77.9798	-1.53218	74.828	-0.7439	75.1188	-1.44993	66.5647	-2.30262
	66.7164	-1.81999	68.525	-1.2361	69.2836	-1.37291	66.459	-1.35192	78.0422	-1.53399	74.8912	-0.73992	75.1827	-1.44797	66.6367	-2.308
	66.7902	-1.82072	68.6005	-1.23625	69.3707	-1.37559	66.5397	-1.35815	78.1022	-1.5339	74.9503	-0.74048	75.2465	-1.4492	66.7114	-2.31059
	66.8647	-1.82598	68.6774	-1.24047	69.4556	-1.37675	66.6162	-1.35729	78.1626	-1.53413	75.0105	-0.7395	75.3125	-1.45045	66.7858	-2.31479
	66.9422	-1.83124	68.7567	-1.24054	69.5409	-1.37756	66.6925	-1.35978	78.2271	-1.5362	75.0758	-0.73852	75.3759	-1.44984	66.861	-2.31767
	67.016	-1.83424	68.8349	-1.24179	69.6199	-1.37803	66.7695	-1.36076	78.2912	-1.53567	75.1372	-0.73777	75.439	-1.45005	66.9373	-2.32067
	67.091	-1.83471	68.91	-1.24237	69.7011	-1.38036	66.8466	-1.36331	78.3558	-1.53637	75.1959	-0.73593	75.504	-1.44848	67.0095	-2.32732
	67.1643	-1.83852	68.9898	-1.24146	69.7844	-1.38289	66.9274	-1.36625	78.4171	-1.53441	75.2594	-0.7334	75.5654	-1.44888	67.0813	-2.32939
	67.2373	-1.83967	69.0668	-1.24196	69.8678	-1.38663	67.0045	-1.36675	78.4826	-1.53388	75.321	-0.73429	75.626	-1.45022	67.1539	-2.3341
	67.3146	-1.84444	69.1455	-1.24355	69.9528	-1.38726	67.0823	-1.36676	78.5455	-1.53504	75.3838	-0.73272	75.6914	-1.45076	67.2282	-2.33853
	67.3889	-1.84731	69.2216	-1.24635	70.0379	-1.38675	67.1603	-1.37106	78.6107	-1.53571	75.4473	-0.73034	75.755	-1.45194	67.3064	-2.3447
	67.4637	-1.85253	69.3013	-1.2475	70.1248	-1.38753	67.2382	-1.37222	78.677	-1.5355	75.5093	-0.73159	75.8194	-1.44976	67.3823	-2.34234
	67.5434	-1.85368	69.3811	-1.24967	70.2091	-1.38955	67.3186	-1.37494	78.7409	-1.53685	75.5737	-0.73069	75.8835	-1.4503	67.4562	-2.34635
	67.6218	-1.85663	69.459	-1.24968	70.2948	-1.39166	67.3957	-1.37359	78.8043	-1.53406	75.6391	-0.7282	75.9433	-1.44932	67.5334	-2.34979
	67.6954	-1.85799	69.54	-1.25022	70.378	-1.39395	67.4743	-1.37518	78.8702	-1.53851	75.7055	-0.72689	76.0066	-1.44979	67.6121	-2.3527
	67.7705	-1.86453	69.6172	-1.2496	70.4577	-1.39472	67.5554	-1.37903	78.9346	-1.53898	75.7715	-0.72659	76.0682	-1.44899	67.6848	-2.35949
	67.8449	-1.8662	69.6965	-1.25097	70.5426	-1.39656	67.6349	-1.37648	79.0007	-1.53598	75.8379	-0.72544	76.1304	-1.44885	67.7596	-2.36364
	67.9246	-1.86674	69.7772	-1.25477	70.6249	-1.39992	67.7126	-1.3762	79.0637	-1.53559	75.9023	-0.72389	76.1946	-1.44905	67.8329	-2.36393
	68.0039	-1.86728	69.8588	-1.2548	70.7053	-1.39701	67.7886	-1.38056	79.1331	-1.53643	75.9684	-0.7238	76.258	-1.44811	67.9085	-2.36714
	68.0786	-1.86931	69.9374	-1.2546	70.7887	-1.40123	67.8691	-1.38424	79.2011	-1.53393	76.0361	-0.7198	76.3234	-1.45044	67.9881	-2.37052
	68.1554	-1.87433	70.0141	-1.25532	70.8715	-1.40399	67.9506	-1.38486	79.2674	-1.53507	76.1029	-0.71834	76.3848	-1.44887	68.0623	-2.37156
	68.2325	-1.87448	70.094	-1.25755	70.9564	-1.40577	68.0309	-1.38728	79.3339	-1.53812	76.1695	-0.71757	76.4504	-1.44804	68.1372	-2.37558
	68.308	-1.87606	70.1732	-1.261	71.0402	-1.40616	68.1124	-1.38977	79.3999	-1.5345	76.2361	-0.71478	76.5124	-1.45219	68.2126	-2.37827
	68.3858	-1.879	70.2545	-1.26118	71.1224	-1.40874	68.1931	-1.39274	79.4683	-1.53524	76.3056	-0.70968	76.5745	-1.44897	68.286	-2.38154
	68.4637	-1.88217	70.3362	-1.26166	71.2079	-1.41195	68.277	-1.394	79.5358	-1.53884	76.3727	-0.71027	76.6353	-1.44869	68.3604	-2.38646
	68.5394	-1.88403	70.4144	-1.26323	71.2905	-1.40945	68.3592	-1.39417	79.6033	-1.53888	76.4394	-0.70947	76.6979	-1.44817	68.4356	-2.39015
	68.6149	-1.89186	70.4949	-1.26309	71.3774	-1.41361	68.4431	-1.39572	79.6721	-1.53556	76.5059	-0.70852	76.761	-1.44745	68.5066	-2.39207
	68.6904	-1.89455	70.5763	-1.2656	71.4616	-1.41628	68.5239	-1.39878	79.7399	-1.53185	76.5759	-0.70665	76.8268	-1.4459	68.5812	-2.39545
	68.7693	-1.8962	70.6537	-1.26806	71.5468	-1.41729	68.6018	-1.40295	79.8117	-1.53335	76.6398	-0.70721	76.8911	-1.4469	68.6544	-2.39897
	68.8475	-1.89745	70.7336	-1.26652	71.6329	-1.42118	68.6863	-1.40598	79.8812	-1.52796	76.7049	-0.70561	76.9562	-1.44752	68.7279	-2.40468
	68.9235	-1.9004	70.812	-1.26954	71.7185	-1.42168	68.7686	-1.40827	79.9527	-1.53066	76.77	-0.70523	77.0212	-1.44766	68.8036	-2.40784
	69.0032	-1.90475	70.8931	-1.27123	71.802	-1.42488	68.8505	-1.40863	80.0208	-1.5299	76.8372	-0.70182	77.0868	-1.44757	68.874	-2.40854
	69.0815	-1.90806	70.9741	-1.27442	71.8827	-1.42527	68.9353	-1.41011	80.0891	-1.53132	76.9058	-0.69805	77.1527	-1.44744	68.9479	-2.41129
	69.1552	-1.90638	71.0523	-1.27496	71.9673	-1.42945	69.0183	-1.41247	80.1609	-1.53148	76.9741	-0.69639	77.2191	-1.44656	69.0238	-2.41627
	69.2303	-1.91197	71.1318	-1.27604	72.0512	-1.4298	69.1017	-1.41235	80.2309	-1.52778	77.0416	-0.69888	77.2856	-1.44714	69.0972	-2.41914
	69.3077	-1.9161	71.2121	-1.2775	72.1378	-1.43227	69.1838	-1.41428	80.3011	-1.5274	77.1082	-0.69527	77.3541	-1.446	69.1708	-2.42163
	69.3871	-1.91882	71.2937	-1.27833	72.2279	-1.43568	69.265	-1.41764	80.3731	-1.52813	77.1759	-0.69186	77.4237	-1.44529	69.2459	-2.42185
	69.4649	-1.92257	71.376	-1.28092	72.3129	-1.43725	69.3494	-1.41973	80.4408	-1.52654	77.2446	-0.69284	77.4909	-1.44591	69.3184	-2.42577
	69.5399	-1.92335	71.4535	-1.28275	72.3997	-1.43858	69.4317	-1.42102	80.5129	-1.52731	77.3155	-0.69088	77.5585	-1.44553	69.3932	-2.42849
	69.6153	-1.9247	71.5334	-1.28542	72.4861	-1.43946	69.5186	-1.42424	80.5833	-1.52773	77.3868	-0.68949	77.6258	-1.44666	69.4677	-2.43055
	69.6907	-1.92608	71.6179	-1.2867	72.5718	-1.44189	69.5994	-1.42811	80.6532	-1.52821	77.4549	-0.68985	77.6947	-1.44756	69.5423	-2.43563
	69.7662	-1.92884	71.7002	-1.28855	72.6588	-1.44393	69.6817	-1.42757	80.7252	-1.52781	77.526	-0.68662	77.765	-1.44683	69.6176	-2.43768
	69.8454	-1.93309	71.7824	-1.28964	72.7436	-1.44637	69.7677	-1.43269	80.7956	-1.53069	77.5941	-0.68449	77.8343	-1.44469	69.6903	-2.43912
	69.9225	-1.93411	71.8613	-1.29007	72.8297	-1.4485	69.8524	-1.43282	80.8684	-1.52769	77.6622	-0.68135	77.9054	-1.4453	69.7652	-2.44556
	69.9989	-1.93642	71.9444	-1.29308	72.9143	-1.45292	69.9357	-1.438	80.9423	-1.52461	77.7309	-0.68008	77.9743	-1.44701	69.8426	-2.44903
	70.0732	-1.93803	72.0271	-1.29354	72.9997	-1.45095	70.0154	-1.43893	81.0151	-1.5264	77.8027	-0.67862	78.0456	-1.44852	69.9192	-2.45412
	70.1493	-1.94287	72.1111	-1.29783	73.0871	-1.4518	70.0968	-1.4401	81.0871	-1.52921	77.8716	-0.68064	78.1179	-1.44554	69.9949	-2.45533
	70.2279	-1.94363	72.193	-1.29957	73.17	-1.45565	70.18	-1.4428	81.1589	-1.52762	77.9434	-0.68108	78.191	-1.44517	70.0739	-2.45457
	70.3046	-1.94627	72.2751	-1.30105	73.2555	-1.45758	70.2642	-1.44502	81.232	-1.52683	78.011	-0.67709	78.2597	-1.44262	70.1546	-2.4617
	70.3819	-1.94791	72.359	-1.30191	73.3415	-1.46146	70.3494	-1.4484	81.3018	-1.52651	78.0846	-0.67478	78.3359	-1.44255	70.2361	-2.4636
	70.4577	-1.95151	72.4422	-1.30179	73.4292	-1.46211	70.4305	-1.44892	81.3717	-1.52714	78.1575	-0.67638	78.4101	-1.44524	70.3188	-2.46547
	70.5344	-1.95406	72.5222	-1.30594	73.5142	-1.46661	70.5115	-1.45152	81.4409	-1.52772	78.2312	-0.67505	78.4815	-1.44515	70.3957	-2.46862
	70.611	-1.95681	72.6071	-1.30697	73.6028	-1.468	70.5961	-1.45239	81.5148	-1.5273	78.304	-0.67309	78.5545	-1.44675	70.4749	-2.47162
	70.6867	-1.95864	72.691	-1.3099	73.6925	-1.46914	70.6761	-1.45683	81.5889	-1.528	78.3788	-0.67082	78.6285	-1.44872	70.5552	-2.47535
	70.7665	-1.9595	72.7762	-1.31282	73.7808	-1.47065	70.7595	-1.45947	81.6576	-1.52631	78.4505	-0.67073	78.705	-1.44617	70.6346	-2.47732
	70.8479	-1.96301	72.8602	-1.31288	73.8683	-1.47458	70.8447	-1.46153	81.7293	-1.52805	78.5229	-0.6686	78.7832	-1.44921	70.7153	-2.48127
	70.9269	-1.96584	72.9413	-1.31388	73.9545	-1.47464	70.9292	-1.4648	81.7989	-1.52995	78.5955	-0.66721	78.8555	-1.44606	70.7968	-2.48614
	71.0046	-1.96829	73.0279	-1.3172	74.039	-1.47508	71.0115	-1.46477	81.8708	-1.52569	78.6689	-0.66588	78.9295	-1.44711	70.8785	-2.48727
	71.085	-1.96834	73.1115	-1.32135	74.1254	-1.47836	71.0913	-1.46812	81.9475	-1.52315	78.7426	-0.66739	79.0023	-1.44555	70.9596	-2.49202
	71.1665	-1.96976	73.198	-1.32186	74.2077	-1.47921	71.1749	-1.46905	82.0204	-1.52523	78.8163	-0.66423	79.0749	-1.44711	71.0412	-2.49337
	71.2482	-1.97272	73.2837	-1.32015	74.2913	-1.48095	71.2563	-1.47499	82.0931	-1.52825	78.8895	-0.66491	79.1523	-1.44533	71.1202	-2.49546
	71.333	-1.97528	73.3689	-1.3241	74.3784	-1.48572	71.3401	-1.4765	82.1636	-1.52587	78.9621	-0.66429	79.2265	-1.45064	71.1974	-2.49659
	71.4153	-1.98035	73.4564	-1.3241	74.4653	-1.48748	71.4206	-1.47821	82.2358	-1.5254	79.0338	-0.66278	79.3003	-1.45192	71.2782	-2.50043
	71.4942	-1.98188	73.5418	-1.32867	74.5495	-1.48986	71.498	-1.47888	82.3125	-1.52893	79.1082	-0.66272	79.3711	-1.44979	71.3584	-2.50273
	71.5798	-1.98466	73.6291	-1.33072	74.635	-1.49533	71.5769	-1.48296	82.3859	-1.52749	79.1847	-0.6614	79.4437	-1.45296	71.4376	-2.50277
	71.6624	-1.98508	73.7141	-1.33259	74.7187	-1.49567	71.6574	-1.48733	82.4596	-1.5262	79.2601	-0.66069	79.5211	-1.45185	71.5138	-2.50631
	71.7443	-1.98519	73.799	-1.3333	74.8032	-1.49726	71.7369	-1.48752	82.5324	-1.52768	79.3332	-0.66084	79.5952	-1.45074	71.5914	-2.50883
	71.8255	-1.98716	73.8831	-1.33719	74.8884	-1.49793	71.8182	-1.48563	82.6056	-1.52904	79.4066	-0.65889	79.6683	-1.45121	71.6671	-2.51095
	71.9041	-1.99415	73.9686	-1.34085	74.9737	-1.49914	71.8969	-1.4907	82.6812	-1.5313	79.4822	-0.65676	79.7439	-1.45131	71.7441	-2.51438
	71.9867	-1.99509	74.0538	-1.34334	75.0609	-1.50141	71.978	-1.49449	82.7544	-1.53131	79.5602	-0.6567	79.8211	-1.45404	71.8154	-2.51569
	72.0677	-1.99897	74.1376	-1.34292	75.1447	-1.50659	72.0597	-1.49577	82.8284	-1.52877	79.6338	-0.65771	79.8937	-1.45447	71.8895	-2.51694
	72.1514	-2.00186	74.2217	-1.34661	75.2287	-1.51034	72.1414	-1.4957	82.9055	-1.52893	79.7095	-0.65715	79.9663	-1.45726	71.9623	-2.52372
	72.2325	-2.00352	74.3078	-1.34885	75.3132	-1.51054	72.2259	-1.50074	82.9825	-1.52923	79.7856	-0.65627	80.0402	-1.45786	72.0373	-2.52423
	72.3135	-2.0049	74.3901	-1.35182	75.3983	-1.51159	72.3076	-1.50385	83.0573	-1.53037	79.8631	-0.65603	80.117	-1.45668	72.1142	-2.52671
	72.3951	-2.00381	74.4745	-1.35196	75.4831	-1.51158	72.3902	-1.50578	83.1304	-1.53605	79.9372	-0.65319	80.191	-1.45698	72.19	-2.52737
	72.4754	-2.0081	74.5593	-1.35576	75.5665	-1.51494	72.4695	-1.50603	83.2044	-1.53791	80.0121	-0.65577	80.2616	-1.45748	72.2676	-2.52989
	72.5518	-2.0101	74.644	-1.35698	75.6508	-1.51786	72.5493	-1.51129	83.2821	-1.53532	80.0866	-0.65485	80.3337	-1.45994	72.3441	-2.5312
	72.6312	-2.01313	74.7266	-1.35777	75.7341	-1.52041	72.6307	-1.51553	83.3605	-1.53468	80.1644	-0.65533	80.4082	-1.45999	72.4163	-2.5378
	72.7125	-2.01528	74.8047	-1.36075	75.8185	-1.52262	72.7124	-1.5162	83.4376	-1.53576	80.2388	-0.65574	80.4821	-1.46187	72.4912	-2.53824
	72.7932	-2.01591	74.8867	-1.36403	75.9032	-1.52491	72.7965	-1.51809	83.5117	-1.53958	80.3137	-0.65882	80.5597	-1.46455	72.5651	-2.54119
	72.8712	-2.01677	74.967	-1.36732	75.9878	-1.52739	72.8766	-1.51985	83.5878	-1.53872	80.3888	-0.6566	80.6362	-1.46592	72.6429	-2.54039
	72.9471	-2.02027	75.0477	-1.36687	76.0725	-1.52788	72.9579	-1.5201	83.6639	-1.53927	80.4644	-0.6551	80.7095	-1.4673	72.7224	-2.5421
	73.0247	-2.02287	75.1278	-1.36899	76.1523	-1.53133	73.0405	-1.52126	83.7419	-1.53931	80.5419	-0.65738	80.7864	-1.46746	72.8006	-2.544
	73.1046	-2.02413	75.2087	-1.37395	76.2345	-1.53443	73.1254	-1.52462	83.8203	-1.54084	80.6169	-0.65593	80.8624	-1.46891	72.8766	-2.54381
	73.1839	-2.02834	75.2906	-1.37471	76.3187	-1.53726	73.2122	-1.5293	83.8945	-1.54317	80.6929	-0.65889	80.9405	-1.47017	72.9522	-2.54399
	73.2607	-2.03086	75.3719	-1.37612	76.4018	-1.5389	73.2948	-1.53116	83.971	-1.5443	80.7661	-0.65452	81.0176	-1.47464	73.0328	-2.54662
	73.3378	-2.03137	75.4537	-1.37992	76.4861	-1.54031	73.3768	-1.53397	84.0494	-1.55002	80.8397	-0.65599	81.0906	-1.4762	73.1143	-2.55278
	73.42	-2.03393	75.5351	-1.38298	76.5676	-1.54458	73.462	-1.53416	84.1277	-1.54761	80.9173	-0.65833	81.1681	-1.47492	73.1919	-2.55124
	73.5024	-2.03257	75.617	-1.38606	76.6507	-1.54463	73.5464	-1.53676	84.2053	-1.54751	80.9957	-0.65857	81.2443	-1.47614	73.273	-2.55332
	73.5877	-2.03807	75.6976	-1.39008	76.7365	-1.547	73.6315	-1.53627	84.2839	-1.54897	81.0716	-0.66099	81.3189	-1.47995	73.3495	-2.55751
	73.6685	-2.04107	75.7737	-1.39212	76.8227	-1.54944	73.7164	-1.53617	84.3622	-1.55136	81.1496	-0.65954	81.3952	-1.47943	73.4316	-2.55915
	73.7506	-2.04074	75.8544	-1.39364	76.9077	-1.54874	73.7989	-1.53899	84.4417	-1.54843	81.2262	-0.65946	81.472	-1.48236	73.5134	-2.55995
	73.8332	-2.04189	75.9348	-1.39834	76.9895	-1.55068	73.8832	-1.54244	84.5157	-1.55228	81.3024	-0.65719	81.5503	-1.47841	73.593	-2.55951
	73.9152	-2.04359	76.0149	-1.39746	77.0736	-1.55249	73.9628	-1.54151	84.5919	-1.55247	81.3756	-0.65999	81.6275	-1.4809	73.6762	-2.55954
	73.9953	-2.04805	76.0944	-1.40148	77.1547	-1.55529	74.0439	-1.54875	84.6703	-1.55581	81.4489	-0.66011	81.7019	-1.48579	73.7578	-2.56351
	74.0793	-2.04839	76.1706	-1.4043	77.2357	-1.55706	74.126	-1.55035	84.7483	-1.55479	81.5258	-0.66224	81.7768	-1.48815	73.8356	-2.56868
	74.1605	-2.04833	76.2481	-1.40688	77.3175	-1.5611	74.2074	-1.55316	84.8291	-1.55567	81.6021	-0.66227	81.8563	-1.48848	73.9139	-2.56693
	74.2445	-2.05337	76.3275	-1.40665	77.4002	-1.56247	74.29	-1.55537	84.9026	-1.56031	81.6788	-0.6628	81.9351	-1.4883	73.9893	-2.5698
	74.3256	-2.05331	76.4062	-1.41103	77.4825	-1.5647	74.3721	-1.55648	84.9775	-1.56368	81.7523	-0.66301	82.0118	-1.49368	74.0695	-2.57224
	74.403	-2.05575	76.4868	-1.41315	77.5612	-1.56658	74.456	-1.5584	85.0555	-1.56459	81.8274	-0.66127	82.0891	-1.49667	74.1494	-2.57107
	74.4834	-2.05822	76.5668	-1.41478	77.6438	-1.56974	74.5373	-1.5591	85.1332	-1.56853	81.9026	-0.66086	82.166	-1.49598	74.2318	-2.57522
	74.5653	-2.05948	76.6491	-1.41764	77.728	-1.56987	74.6207	-1.56512	85.2118	-1.56955	81.9805	-0.66408	82.2454	-1.49339	74.31	-2.57711
	74.6497	-2.06128	76.7318	-1.41984	77.8111	-1.57115	74.7017	-1.56504	85.2868	-1.56931	82.0563	-0.66508	82.3242	-1.50083	74.3849	-2.58227
	74.7303	-2.0632	76.8131	-1.42034	77.892	-1.57462	74.7819	-1.56344	85.3633	-1.57084	82.1302	-0.66762	82.3986	-1.49979	74.4645	-2.58314
	74.8099	-2.0652	76.8952	-1.42079	77.9751	-1.57732	74.8641	-1.56407	85.4398	-1.57391	82.2072	-0.66906	82.4744	-1.50425	74.5443	-2.58518
	74.8935	-2.06782	76.9744	-1.42454	78.0595	-1.57985	74.9445	-1.56766	85.5191	-1.57572	82.2855	-0.66933	82.551	-1.50553	74.6241	-2.58146
	74.9736	-2.0665	77.056	-1.42719	78.1427	-1.58064	75.0287	-1.57111	85.5974	-1.57924	82.3641	-0.66865	82.6283	-1.50812	74.7003	-2.58565
	75.0583	-2.07041	77.1365	-1.43255	78.2305	-1.58512	75.1141	-1.57241	85.6752	-1.58152	82.4431	-0.67128	82.7072	-1.50929	74.7741	-2.58582
	75.1412	-2.07158	77.2181	-1.43288	78.3166	-1.58785	75.1956	-1.5757	85.7529	-1.58304	82.517	-0.6703	82.783	-1.50782	74.8524	-2.59062
	75.2226	-2.07715	77.3002	-1.43485	78.4016	-1.58691	75.2777	-1.57704	85.8306	-1.5868	82.5927	-0.66877	82.8638	-1.51383	74.9313	-2.5908
	75.3033	-2.07903	77.3843	-1.43512	78.4849	-1.58795	75.359	-1.58122	85.9034	-1.58858	82.6692	-0.66907	82.9435	-1.51596	75.0104	-2.59112
	75.3844	-2.07925	77.469	-1.44029	78.566	-1.59048	75.4415	-1.58141	85.9814	-1.58884	82.7425	-0.67122	83.021	-1.51818	75.0899	-2.59683
	75.4635	-2.07712	77.5515	-1.44376	78.6499	-1.59331	75.5257	-1.58355	86.0592	-1.59043	82.8195	-0.67284	83.0974	-1.52068	75.1688	-2.59726
	75.5431	-2.08136	77.6363	-1.44806	78.7365	-1.59241	75.6054	-1.58613	86.1389	-1.59654	82.8963	-0.67243	83.1755	-1.51809	75.2475	-2.59777
	75.6239	-2.08445	77.7227	-1.44881	78.8216	-1.59419	75.6891	-1.58686	86.2172	-1.60088	82.9746	-0.67202	83.2554	-1.52304	75.3241	-2.59984
	75.7044	-2.08457	77.8077	-1.45041	78.9063	-1.59635	75.7688	-1.58864	86.2908	-1.59962	83.0516	-0.67494	83.3343	-1.52938	75.3975	-2.60041
	75.7801	-2.08773	77.8931	-1.45385	78.9934	-1.59976	75.8476	-1.59053	86.3676	-1.60136	83.1257	-0.6765	83.4143	-1.52834	75.4765	-2.60361
	75.8576	-2.08788	77.9808	-1.45551	79.0786	-1.60033	75.931	-1.59263	86.445	-1.60251	83.2048	-0.67703	83.4902	-1.53262	75.5552	-2.60666
	75.9374	-2.08744	78.066	-1.45527	79.1642	-1.60114	76.0126	-1.59726	86.5226	-1.6075	83.283	-0.67588	83.5682	-1.53372	75.6372	-2.60607
	76.0192	-2.09274	78.1542	-1.45744	79.2491	-1.60261	76.0933	-1.59661	86.6021	-1.6113	83.3615	-0.67597	83.6509	-1.53576	75.7159	-2.60436
	76.1007	-2.09367	78.2438	-1.46126	79.3367	-1.60675	76.1695	-1.59679	86.676	-1.6157	83.4401	-0.67797	83.7322	-1.54181	75.7924	-2.61191
	76.1776	-2.0954	78.3303	-1.46704	79.4223	-1.60723	76.2496	-1.60047	86.7542	-1.61528	83.5187	-0.67998	83.8112	-1.54298	75.8698	-2.61049
	76.2554	-2.09801	78.4162	-1.46663	79.5091	-1.60819	76.3301	-1.6011	86.8325	-1.61553	83.5952	-0.68033	83.8864	-1.54389	75.9476	-2.61336
	76.3344	-2.09742	78.5011	-1.46809	79.5977	-1.60891	76.4124	-1.60106	86.9102	-1.61752	83.6739	-0.68033	83.9635	-1.54394	76.0269	-2.61572
	76.4151	-2.09879	78.5879	-1.46935	79.6881	-1.60829	76.4932	-1.60325	86.9879	-1.62615	83.7524	-0.68127	84.0463	-1.54992	76.1037	-2.61687
	76.495	-2.09875	78.6723	-1.47213	79.7734	-1.60807	76.5708	-1.6043	87.0664	-1.62777	83.8305	-0.68351	84.1255	-1.55346	76.1801	-2.62097
	76.5716	-2.10387	78.759	-1.4767	79.8583	-1.61026	76.6525	-1.60505	87.1443	-1.62723	83.906	-0.68298	84.2067	-1.55242	76.2625	-2.62249
	76.6512	-2.10122	78.8441	-1.47862	79.9443	-1.61268	76.7317	-1.60608	87.2225	-1.62861	83.9837	-0.68516	84.2883	-1.55376	76.3424	-2.62376
	76.728	-2.10626	78.9275	-1.48149	80.0288	-1.61481	76.8075	-1.60603	87.2968	-1.63005	84.0633	-0.68681	84.3671	-1.5539	76.4243	-2.62666
	76.8049	-2.10714	79.0119	-1.48317	80.1135	-1.61983	76.8899	-1.61175	87.3766	-1.63475	84.1437	-0.68884	84.4481	-1.55989	76.5035	-2.62829
	76.8841	-2.10711	79.0966	-1.48471	80.1975	-1.61937	76.9692	-1.61416	87.4547	-1.63681	84.2244	-0.69058	84.5239	-1.56133	76.5803	-2.62922
	76.9628	-2.11288	79.1812	-1.48628	80.282	-1.61982	77.0502	-1.61393	87.5366	-1.64178	84.3045	-0.69081	84.6041	-1.55979	76.6615	-2.62892
	77.0437	-2.11372	79.2659	-1.49005	80.3661	-1.62278	77.1259	-1.61498	87.6137	-1.64099	84.383	-0.69281	84.6852	-1.56687	76.7385	-2.62721
	77.1228	-2.11494	79.3479	-1.49155	80.45	-1.62685	77.206	-1.61654	87.6884	-1.64478	84.4617	-0.69523	84.7637	-1.56729	76.8168	-2.63367
	77.2041	-2.11538	79.4306	-1.49103	80.5332	-1.62611	77.2897	-1.6193	87.7654	-1.64969	84.5374	-0.69576	84.8417	-1.56936	76.8988	-2.63904
	77.2861	-2.11792	79.5119	-1.49375	80.617	-1.62798	77.3707	-1.62127	87.8435	-1.649	84.6168	-0.6962	84.9194	-1.57296	76.978	-2.63736
	77.3696	-2.11568	79.5954	-1.49509	80.7023	-1.62751	77.4547	-1.62513	87.9254	-1.65073	84.6965	-0.69755	84.9991	-1.57108	77.061	-2.64142
	77.4542	-2.12053	79.6804	-1.49776	80.7872	-1.62959	77.5364	-1.62593	88.0059	-1.65452	84.778	-0.69819	85.0786	-1.57623	77.1424	-2.64389
	77.5366	-2.12163	79.7609	-1.50113	80.8718	-1.63204	77.6181	-1.62515	88.0841	-1.65232	84.8551	-0.69955	85.1608	-1.57714	77.2249	-2.64377
	77.6202	-2.12159	79.8442	-1.50255	80.9543	-1.63408	77.7002	-1.62568	88.1639	-1.65568	84.9305	-0.70055	85.2394	-1.57731	77.3057	-2.64612
	77.7017	-2.1206	79.9272	-1.50174	81.0418	-1.63411	77.7807	-1.62534	88.2419	-1.66242	85.0119	-0.70287	85.3164	-1.5797	77.3868	-2.6493
	77.7857	-2.12115	80.0073	-1.50172	81.1277	-1.63744	77.8646	-1.62623	88.3238	-1.66451	85.0918	-0.70649	85.3932	-1.58463	77.4688	-2.65267
	77.8696	-2.12523	80.0911	-1.50885	81.2117	-1.63798	77.9475	-1.63003	88.4008	-1.6648	85.1679	-0.70231	85.4721	-1.5861	77.551	-2.65229
	77.9527	-2.1285	80.1713	-1.51084	81.2971	-1.64064	78.031	-1.62966	88.4769	-1.66595	85.2453	-0.70613	85.55	-1.58691	77.6358	-2.65687
	78.0371	-2.13008	80.2531	-1.51226	81.3819	-1.64203	78.112	-1.63045	88.559	-1.66894	85.3179	-0.70731	85.6316	-1.5875	77.7196	-2.6525
	78.1217	-2.13224	80.3323	-1.51449	81.466	-1.64357	78.1945	-1.62983	88.6381	-1.67204	85.3966	-0.70613	85.71	-1.59055	77.8041	-2.65311
	78.2084	-2.13287	80.4137	-1.51586	81.5505	-1.64307	78.2802	-1.63361	88.7152	-1.67373	85.4753	-0.7071	85.7898	-1.593	77.8878	-2.65974
	78.2963	-2.13525	80.4957	-1.51895	81.6351	-1.64496	78.3618	-1.63319	88.7955	-1.67572	85.5531	-0.71095	85.8664	-1.59649	77.968	-2.66466
	78.3835	-2.13613	80.5793	-1.51879	81.7194	-1.6467	78.4452	-1.63596	88.8737	-1.67766	85.6335	-0.70983	85.9399	-1.59968	78.0518	-2.66864
	78.4687	-2.13738	80.6618	-1.52117	81.8059	-1.64889	78.5306	-1.63742	88.9549	-1.67827	85.7111	-0.71088	86.02	-1.603	78.1355	-2.66915
	78.5539	-2.14215	80.7412	-1.52368	81.8909	-1.6478	78.6141	-1.63555	89.0303	-1.68331	85.7881	-0.71135	86.0982	-1.60503	78.2219	-2.66942
	78.6401	-2.13936	80.8219	-1.52248	81.9765	-1.65287	78.6985	-1.63758	89.1081	-1.68659	85.8637	-0.71235	86.1792	-1.60695	78.3089	-2.67046
	78.725	-2.13771	80.9015	-1.52621	82.0634	-1.65285	78.7818	-1.64076	89.1863	-1.6881	85.936	-0.71494	86.2548	-1.60957	78.3946	-2.67303
	78.8097	-2.14156	80.9845	-1.52701	82.1512	-1.65338	78.8662	-1.64276	89.264	-1.68695	86.0126	-0.71579	86.3292	-1.60915	78.4795	-2.67737
	78.8965	-2.14321	81.0689	-1.53091	82.2371	-1.65515	78.9482	-1.64288	89.3444	-1.69167	86.09	-0.71687	86.4082	-1.61261	78.5642	-2.67986
	78.9829	-2.14563	81.1495	-1.53199	82.3229	-1.65707	79.0318	-1.64453	89.4227	-1.69501	86.1667	-0.71704	86.4861	-1.61537	78.6504	-2.67814
	79.068	-2.14599	81.2315	-1.53499	82.4104	-1.65831	79.1149	-1.64483	89.4998	-1.69811	86.2422	-0.71945	86.5646	-1.61419	78.7374	-2.68441
	79.1518	-2.14672	81.3108	-1.5348	82.4943	-1.65775	79.1993	-1.64402	89.578	-1.69893	86.3146	-0.72151	86.6405	-1.61998	78.8225	-2.68588
	79.2363	-2.1516	81.3911	-1.53653	82.5788	-1.65693	79.2845	-1.64519	89.6537	-1.6981	86.3864	-0.72324	86.7172	-1.62187	78.9039	-2.68634
	79.3209	-2.15017	81.473	-1.53716	82.6655	-1.65794	79.3669	-1.64444	89.731	-1.70292	86.4619	-0.72385	86.7937	-1.6233	78.9847	-2.68535
	79.4026	-2.15475	81.5528	-1.53852	82.7554	-1.65968	79.4511	-1.64538	89.8078	-1.70731	86.5371	-0.72438	86.8711	-1.62627	79.0686	-2.68591
	79.488	-2.16098	81.6326	-1.53945	82.8426	-1.66141	79.5364	-1.64921	89.8881	-1.70652	86.6101	-0.7254	86.9487	-1.62774	79.1511	-2.69424
	79.5729	-2.15541	81.7134	-1.54101	82.9306	-1.66398	79.6212	-1.6521	89.9669	-1.70828	86.684	-0.72555	87.0283	-1.62854	79.2354	-2.69823
	79.6611	-2.15841	81.7939	-1.54361	83.0195	-1.66607	79.7054	-1.65071	90.0481	-1.7108	86.7609	-0.72898	87.1063	-1.62795	79.3157	-2.69923
	79.7485	-2.1594	81.8772	-1.54534	83.1064	-1.66375	79.7903	-1.65289	90.1308	-1.71583	86.8384	-0.72622	87.1873	-1.63245	79.3948	-2.70012
	79.8337	-2.16061	81.9587	-1.54515	83.1937	-1.66687	79.877	-1.65278	90.2094	-1.72069	86.916	-0.72563	87.2643	-1.62965	79.4783	-2.70503
	79.9178	-2.16244	82.0401	-1.54673	83.2815	-1.66767	79.9649	-1.65637	90.2892	-1.7196	86.9911	-0.72806	87.3413	-1.63423	79.5612	-2.70672
	80.0008	-2.169	82.1192	-1.54758	83.3696	-1.66935	80.0496	-1.65388	90.3688	-1.72068	87.0682	-0.73058	87.4215	-1.63381	79.6478	-2.70831
	80.0851	-2.1705	82.2023	-1.54807	83.4579	-1.66964	80.1377	-1.65342	90.4433	-1.72269	87.1458	-0.73273	87.5017	-1.63608	79.7348	-2.70753
	80.1697	-2.17188	82.2823	-1.54892	83.548	-1.67038	80.2236	-1.65299	90.5237	-1.72585	87.2207	-0.73284	87.5837	-1.63984	79.82	-2.71176
	80.2543	-2.17034	82.3655	-1.5509	83.6336	-1.66938	80.309	-1.65205	90.6018	-1.72635	87.2935	-0.73237	87.659	-1.64103	79.9048	-2.71533
	80.339	-2.16832	82.4479	-1.55265	83.7232	-1.66962	80.3929	-1.65095	90.6824	-1.72631	87.3722	-0.73031	87.7374	-1.64323	79.9888	-2.71502
	80.4227	-2.17034	82.5301	-1.55553	83.8092	-1.67333	80.4775	-1.65464	90.7606	-1.72907	87.45	-0.7301	87.8167	-1.64801	80.0733	-2.71649
	80.5086	-2.17231	82.6143	-1.55517	83.8987	-1.67436	80.5625	-1.65478	90.8355	-1.73253	87.529	-0.7308	87.8967	-1.64392	80.1544	-2.71948
	80.5942	-2.1737	82.698	-1.55568	83.9869	-1.67498	80.6474	-1.65688	90.9159	-1.73306	87.607	-0.73361	87.977	-1.64901	80.2384	-2.72201
	80.6804	-2.17728	82.7833	-1.55476	84.0752	-1.67475	80.7312	-1.65744	90.9941	-1.73848	87.6818	-0.73373	88.056	-1.65156	80.3229	-2.7262
	80.7653	-2.17494	82.8687	-1.55804	84.1664	-1.6769	80.8156	-1.65924	91.0718	-1.73977	87.7622	-0.73777	88.136	-1.65274	80.4069	-2.72683
	80.85	-2.17856	82.9539	-1.55756	84.2548	-1.67696	80.9016	-1.65948	91.1495	-1.74042	87.8404	-0.73824	88.2146	-1.65504	80.4895	-2.73051
	80.9355	-2.17918	83.0406	-1.55849	84.3465	-1.67931	80.9859	-1.66096	91.2252	-1.74005	87.9223	-0.73454	88.2923	-1.65368	80.5728	-2.73512
	81.0252	-2.1821	83.1274	-1.56109	84.4346	-1.68201	81.0725	-1.66066	91.3053	-1.74238	88.0023	-0.73542	88.3705	-1.65821	80.6572	-2.73673
	81.1172	-2.18254	83.2144	-1.56386	84.5222	-1.68246	81.1595	-1.66421	91.384	-1.74385	88.0813	-0.73752	88.445	-1.66062	80.7423	-2.73713
	81.2068	-2.18455	83.3024	-1.56522	84.6097	-1.68449	81.2446	-1.66456	91.4647	-1.74359	88.1631	-0.73799	88.5233	-1.66211	80.8269	-2.73936
	81.2931	-2.18352	83.3897	-1.56567	84.6985	-1.68117	81.3294	-1.66448	91.5429	-1.74862	88.2416	-0.73799	88.6026	-1.66235	80.9136	-2.74303
	81.3808	-2.18271	83.4762	-1.56593	84.7853	-1.6829	81.4175	-1.66434	91.6206	-1.75085	88.3215	-0.73792	88.6785	-1.66395	81.0016	-2.74645
	81.466	-2.18702	83.5631	-1.56625	84.8758	-1.68452	81.5027	-1.66464	91.6998	-1.74814	88.3996	-0.73921	88.7571	-1.66621	81.0918	-2.74813
	81.5529	-2.18954	83.6487	-1.56886	84.9663	-1.68399	81.5875	-1.66787	91.7748	-1.75069	88.4773	-0.73944	88.8365	-1.66492	81.1809	-2.74999
	81.6381	-2.1921	83.7356	-1.57036	85.0518	-1.68405	81.6702	-1.66289	91.8505	-1.75021	88.5598	-0.73914	88.9158	-1.66614	81.2664	-2.75392
	81.7277	-2.19243	83.8212	-1.56944	85.1386	-1.68552	81.7565	-1.66653	91.9299	-1.75269	88.639	-0.738	88.9943	-1.6699	81.3527	-2.75419
	81.8178	-2.19231	83.9085	-1.57403	85.2248	-1.68567	81.8421	-1.66503	92.0078	-1.75843	88.7189	-0.74019	89.0707	-1.67056	81.4368	-2.75375
	81.9055	-2.19216	83.994	-1.57325	85.3141	-1.68693	81.9249	-1.66534	92.089	-1.7586	88.7998	-0.73919	89.1493	-1.66986	81.5213	-2.75634
	81.9923	-2.19577	84.0785	-1.573	85.4009	-1.68667	82.0093	-1.665	92.164	-1.75939	88.88	-0.73895	89.2271	-1.67202	81.6059	-2.75664
	82.0794	-2.1984	84.1667	-1.5783	85.4884	-1.69025	82.0947	-1.66737	92.2424	-1.76244	88.963	-0.73927	89.3081	-1.67076	81.6919	-2.76197
	82.1703	-2.19569	84.2565	-1.58083	85.5761	-1.69084	82.1818	-1.66844	92.3222	-1.7629	89.0404	-0.74126	89.385	-1.67197	81.7775	-2.76438
	82.2578	-2.20322	84.3459	-1.58173	85.6653	-1.6904	82.267	-1.66734	92.4035	-1.76519	89.1193	-0.7419	89.4625	-1.67768	81.8623	-2.76812
	82.3459	-2.20549	84.431	-1.57828	85.7522	-1.6902	82.3533	-1.66888	92.4847	-1.76611	89.2039	-0.74166	89.5429	-1.68392	81.9513	-2.76903
	82.4332	-2.20694	84.5167	-1.57901	85.8365	-1.6909	82.4425	-1.6678	92.5617	-1.7656	89.2877	-0.74157	89.6216	-1.68113	82.0369	-2.77124
	82.5233	-2.20759	84.6024	-1.58	85.9237	-1.69393	82.5335	-1.66594	92.6425	-1.76542	89.3693	-0.7415	89.7014	-1.68192	82.1251	-2.774
	82.6099	-2.20707	84.6886	-1.58271	86.008	-1.69302	82.62	-1.66649	92.7236	-1.76994	89.4493	-0.74355	89.7774	-1.68575	82.2111	-2.77561
	82.6983	-2.20853	84.7744	-1.58206	86.0937	-1.69452	82.7086	-1.66947	92.8053	-1.77187	89.5321	-0.7412	89.8542	-1.68505	82.2981	-2.7745
	82.7886	-2.21247	84.8606	-1.58274	86.1777	-1.69569	82.7994	-1.66878	92.889	-1.77502	89.6133	-0.7424	89.9337	-1.6877	82.3847	-2.77564
	82.8764	-2.21381	84.947	-1.58362	86.2636	-1.6951	82.8895	-1.67258	92.9697	-1.77321	89.6964	-0.74043	90.0137	-1.68811	82.4731	-2.78479
	82.9625	-2.21648	85.0312	-1.58294	86.3509	-1.69719	82.9781	-1.67247	93.0528	-1.77435	89.7771	-0.74107	90.0978	-1.68761	82.5615	-2.78604
	83.0495	-2.21841	85.1163	-1.58624	86.4372	-1.69836	83.0675	-1.67232	93.1355	-1.77618	89.8582	-0.74019	90.1795	-1.68869	82.6469	-2.78676
	83.1398	-2.21895	85.2022	-1.58821	86.5219	-1.69845	83.1599	-1.6725	93.2161	-1.77266	89.9414	-0.73863	90.258	-1.68913	82.7339	-2.79042
	83.2284	-2.22011	85.2877	-1.59198	86.6077	-1.69997	83.2476	-1.67294	93.2991	-1.77606	90.0249	-0.74062	90.3393	-1.69007	82.8191	-2.79625
	83.3167	-2.22022	85.3732	-1.58979	86.6917	-1.70044	83.3377	-1.67324	93.3791	-1.77899	90.1127	-0.74067	90.4205	-1.69369	82.9058	-2.79771
	83.4047	-2.22269	85.4605	-1.59027	86.7754	-1.70112	83.4274	-1.67469	93.462	-1.77945	90.1971	-0.73885	90.5001	-1.69232	82.9923	-2.79985
	83.4968	-2.22378	85.5488	-1.58988	86.8639	-1.70162	83.5211	-1.67438	93.5454	-1.77955	90.2794	-0.74023	90.5796	-1.69197	83.0794	-2.80062
	83.5863	-2.22512	85.6381	-1.59101	86.9533	-1.70291	83.6089	-1.67605	93.6295	-1.78177	90.3628	-0.73934	90.6595	-1.69294	83.1679	-2.80208
	83.6738	-2.22983	85.7263	-1.59309	87.0428	-1.70276	83.6989	-1.67521	93.715	-1.78266	90.4429	-0.73931	90.7391	-1.69555	83.2548	-2.80592
	83.7617	-2.22982	85.8107	-1.59391	87.1291	-1.70033	83.7879	-1.67354	93.7988	-1.78268	90.5239	-0.73814	90.8177	-1.69794	83.3422	-2.80993
	83.853	-2.22842	85.8993	-1.59602	87.2165	-1.7027	83.8772	-1.67384	93.8822	-1.78507	90.6058	-0.73948	90.8988	-1.69637	83.4294	-2.81139
	83.9463	-2.23313	85.9853	-1.59375	87.3065	-1.70308	83.9679	-1.67411	93.9662	-1.78578	90.6885	-0.73836	90.9786	-1.69904	83.5174	-2.81349
	84.033	-2.23393	86.0727	-1.59257	87.3949	-1.70273	84.056	-1.67803	94.0495	-1.78768	90.7719	-0.73683	91.0608	-1.69949	83.6049	-2.81379
	84.1267	-2.23443	86.1576	-1.59378	87.4842	-1.70285	84.1491	-1.67593	94.1314	-1.78616	90.8555	-0.73466	91.1414	-1.70398	83.692	-2.81788
	84.2182	-2.23818	86.2448	-1.59628	87.5735	-1.70437	84.2419	-1.67461	94.2137	-1.78863	90.9358	-0.73533	91.2229	-1.70355	83.7775	-2.82392
	84.3114	-2.23689	86.333	-1.60022	87.6659	-1.70528	84.3322	-1.67345	94.2956	-1.787	91.014	-0.73518	91.3052	-1.70006	83.8664	-2.82274
	84.4007	-2.24371	86.418	-1.59778	87.754	-1.70425	84.4204	-1.67937	94.3784	-1.78767	91.0964	-0.73331	91.3879	-1.70336	83.953	-2.82549
	84.4932	-2.24487	86.5047	-1.5987	87.8419	-1.70408	84.512	-1.6797	94.4613	-1.78856	91.1763	-0.73298	91.4741	-1.70015	84.0378	-2.82715
	84.5851	-2.24361	86.5889	-1.5984	87.9312	-1.70566	84.6023	-1.67711	94.5447	-1.78874	91.2578	-0.73207	91.5607	-1.70401	84.1233	-2.82871
	84.6741	-2.24612	86.6732	-1.59958	88.0226	-1.70656	84.6907	-1.67903	94.6291	-1.78866	91.3389	-0.73163	91.6472	-1.70672	84.2121	-2.83024
	84.7618	-2.25111	86.7584	-1.60031	88.1132	-1.70621	84.7803	-1.67705	94.7123	-1.79101	91.4235	-0.7294	91.7294	-1.70584	84.2986	-2.83411
	84.8528	-2.25194	86.8449	-1.59986	88.2025	-1.70976	84.8713	-1.67881	94.7951	-1.79426	91.5101	-0.72834	91.8136	-1.70768	84.384	-2.83448
	84.945	-2.25216	86.9336	-1.59731	88.2901	-1.71104	84.9622	-1.67901	94.8745	-1.79429	91.5956	-0.72837	91.8973	-1.70628	84.4697	-2.84095
	85.0349	-2.25456	87.0223	-1.59936	88.3806	-1.71145	85.053	-1.68372	94.9579	-1.79331	91.6796	-0.72734	91.9829	-1.70669	84.5559	-2.84294
	85.1246	-2.26038	87.1109	-1.60178	88.4726	-1.71043	85.1428	-1.68499	95.0406	-1.79485	91.7591	-0.7278	92.0668	-1.70699	84.6422	-2.84626
	85.2114	-2.26209	87.1968	-1.60153	88.5614	-1.70917	85.2353	-1.68405	95.1233	-1.79498	91.841	-0.72514	92.1463	-1.70758	84.7279	-2.84749
	85.3026	-2.26346	87.2823	-1.6024	88.655	-1.71072	85.327	-1.684	95.2059	-1.79436	91.9243	-0.72289	92.2319	-1.70983	84.812	-2.85125
	85.3906	-2.26531	87.3677	-1.60064	88.7454	-1.71245	85.4157	-1.68573	95.2884	-1.79542	92.0065	-0.72543	92.316	-1.71024	84.8987	-2.85425
	85.4812	-2.26672	87.4556	-1.59974	88.8345	-1.71379	85.5084	-1.6852	95.3695	-1.7967	92.0898	-0.72262	92.4016	-1.71368	84.9844	-2.85635
	85.5738	-2.26565	87.5429	-1.60097	88.9253	-1.71276	85.5987	-1.68645	95.4497	-1.7967	92.1768	-0.72089	92.4889	-1.71464	85.0718	-2.85737
	85.6659	-2.26851	87.632	-1.60196	89.0184	-1.71452	85.6932	-1.68628	95.5313	-1.79486	92.263	-0.71925	92.5761	-1.71633	85.1568	-2.8591
	85.7541	-2.27277	87.7214	-1.60496	89.1102	-1.71364	85.7865	-1.68467	95.6136	-1.79636	92.3482	-0.71945	92.6619	-1.7157	85.242	-2.86394
	85.8428	-2.26836	87.8101	-1.60547	89.2002	-1.71516	85.8802	-1.68421	95.6949	-1.79742	92.4327	-0.71711	92.7472	-1.71528	85.3278	-2.86517
	85.9351	-2.271	87.8961	-1.60564	89.2878	-1.71589	85.9754	-1.68578	95.7766	-1.79748	92.5178	-0.71632	92.8351	-1.71538	85.4125	-2.86925
	86.023	-2.27551	87.9883	-1.60539	89.3797	-1.71729	86.0676	-1.68823	95.8603	-1.79704	92.6042	-0.71611	92.9224	-1.7145	85.4976	-2.87279
	86.1103	-2.27831	88.0799	-1.60677	89.4705	-1.71583	86.1576	-1.68637	95.9478	-1.79643	92.6883	-0.71397	93.0074	-1.71696	85.5864	-2.87329
	86.1966	-2.28074	88.1679	-1.60666	89.5616	-1.71837	86.2524	-1.68664	96.0352	-1.79585	92.7788	-0.7135	93.0941	-1.7182	85.6736	-2.87409
	86.2849	-2.28572	88.2572	-1.60525	89.6535	-1.71743	86.3457	-1.68702	96.1195	-1.79845	92.8686	-0.71306	93.1784	-1.71798	85.7585	-2.87316
	86.3722	-2.28661	88.35	-1.60643	89.7482	-1.71726	86.4383	-1.69097	96.2024	-1.79722	92.9602	-0.70853	93.2637	-1.71895	85.8443	-2.87911
	86.4594	-2.28623	88.445	-1.60893	89.8416	-1.71843	86.5305	-1.69415	96.2878	-1.79885	93.0469	-0.70899	93.349	-1.71915	85.9319	-2.88261
	86.5456	-2.28689	88.5408	-1.60798	89.9342	-1.7203	86.624	-1.6902	96.371	-1.79938	93.1332	-0.70812	93.4334	-1.71908	86.0169	-2.88431
	86.6359	-2.2911	88.6364	-1.60871	90.0291	-1.72313	86.7158	-1.69202	96.4569	-1.79822	93.2207	-0.70715	93.5204	-1.71893	86.1055	-2.88849
	86.724	-2.29674	88.7308	-1.60944	90.1237	-1.72494	86.8087	-1.69225	96.5402	-1.79969	93.3051	-0.7039	93.6074	-1.72006	86.1907	-2.88965
	86.8152	-2.29894	88.8222	-1.61	90.2191	-1.72281	86.9023	-1.69249	96.627	-1.79696	93.3903	-0.70197	93.6941	-1.72006	86.2795	-2.88849
	86.906	-2.29885	88.9128	-1.61014	90.3105	-1.72131	86.9946	-1.69465	96.7138	-1.7968	93.4742	-0.69905	93.7809	-1.71963	86.3675	-2.88925
	86.9959	-2.29957	89.0068	-1.60897	90.4043	-1.7202	87.0889	-1.69492	96.7992	-1.79747	93.5646	-0.70115	93.865	-1.71972	86.4539	-2.89369
	87.0903	-2.30381	89.1006	-1.60863	90.4995	-1.72251	87.1794	-1.69595	96.8856	-1.79613	93.6508	-0.69881	93.9552	-1.7201	86.5396	-2.89711
	87.1787	-2.30507	89.1943	-1.61267	90.5907	-1.72186	87.274	-1.69498	96.9702	-1.79577	93.7381	-0.69878	94.0404	-1.71857	86.6275	-2.8996
	87.2721	-2.30855	89.2864	-1.61457	90.6826	-1.72466	87.3706	-1.69692	97.058	-1.79554	93.825	-0.69662	94.1281	-1.72172	86.7161	-2.90122
	87.3631	-2.31196	89.3754	-1.61233	90.7774	-1.7244	87.4631	-1.69893	97.143	-1.79608	93.9132	-0.69753	94.213	-1.72535	86.8027	-2.90054
	87.4529	-2.31427	89.4683	-1.61626	90.8694	-1.72521	87.5564	-1.69599	97.2308	-1.798	94.0002	-0.69668	94.299	-1.72531	86.8884	-2.90674
	87.5438	-2.31478	89.5619	-1.61427	90.961	-1.72831	87.651	-1.70003	97.3191	-1.79809	94.0874	-0.69606	94.3854	-1.72186	86.9772	-2.90609
	87.6384	-2.31637	89.6522	-1.61323	91.0542	-1.72851	87.7443	-1.70218	97.4095	-1.79565	94.1742	-0.69492	94.4704	-1.72074	87.0653	-2.90832
	87.7296	-2.31977	89.7428	-1.61332	91.1473	-1.72994	87.8361	-1.70102	97.4975	-1.79635	94.2613	-0.69367	94.5604	-1.72007	87.1513	-2.9089
	87.8199	-2.31997	89.8359	-1.61475	91.2444	-1.73298	87.9261	-1.70154	97.5838	-1.79505	94.3499	-0.69142	94.6461	-1.72257	87.2387	-2.91027
	87.9109	-2.32443	89.9248	-1.61696	91.3375	-1.73184	88.0199	-1.70256	97.6719	-1.79754	94.4349	-0.6906	94.7328	-1.72655	87.3278	-2.91279
	88.0046	-2.32296	90.0156	-1.61702	91.4325	-1.73183	88.1131	-1.7053	97.7581	-1.79753	94.5249	-0.68999	94.8172	-1.72609	87.4145	-2.91718
	88.0978	-2.32625	90.1083	-1.6178	91.5237	-1.732	88.2034	-1.70566	97.8461	-1.79632	94.6119	-0.68949	94.903	-1.72698	87.5009	-2.91873
	88.1909	-2.32802	90.2024	-1.61691	91.6164	-1.73399	88.2964	-1.70687	97.9303	-1.79852	94.6989	-0.68899	94.9911	-1.7259	87.5879	-2.9174
	88.2831	-2.32727	90.2896	-1.61654	91.7082	-1.73387	88.3921	-1.70856	98.0199	-1.79497	94.784	-0.68783	95.0786	-1.7262	87.677	-2.91837
	88.3785	-2.32871	90.3781	-1.61766	91.8029	-1.73512	88.4877	-1.70594	98.1073	-1.79535	94.8713	-0.6873	95.1637	-1.72591	87.7645	-2.92071
	88.4741	-2.33669	90.468	-1.6187	91.8941	-1.73561	88.5827	-1.70782	98.1949	-1.79727	94.9625	-0.68578	95.2528	-1.72615	87.853	-2.92438
	88.5668	-2.3402	90.5549	-1.62052	91.984	-1.73625	88.6776	-1.71119	98.2841	-1.80012	95.0496	-0.68526	95.3428	-1.72656	87.9376	-2.92715
	88.6618	-2.34448	90.6425	-1.62063	92.0764	-1.73946	88.7722	-1.71227	98.3747	-1.7976	95.1379	-0.68695	95.4288	-1.72648	88.0262	-2.92715
	88.751	-2.34726	90.7308	-1.61635	92.1707	-1.74013	88.8662	-1.71409	98.4641	-1.79588	95.2257	-0.68493	95.5148	-1.72827	88.1136	-2.92816
	88.8425	-2.34664	90.8229	-1.61783	92.264	-1.73811	88.9614	-1.71609	98.5528	-1.79372	95.3181	-0.68283	95.6014	-1.72861	88.1999	-2.92934
	88.9344	-2.34633	90.9109	-1.61898	92.3558	-1.73781	89.0575	-1.71718	98.644	-1.79661	95.4053	-0.68237	95.6928	-1.72933	88.2868	-2.93305
	89.0277	-2.34864	91.0002	-1.61909	92.446	-1.74152	89.1522	-1.71725	98.735	-1.79696	95.493	-0.68062	95.7798	-1.72655	88.3779	-2.93193
	89.1208	-2.35345	91.0883	-1.62097	92.5396	-1.73976	89.2428	-1.71877	98.8273	-1.79488	95.578	-0.68184	95.8674	-1.72834	88.4592	-2.93484
	89.2117	-2.35594	91.1797	-1.62237	92.6348	-1.74028	89.3354	-1.72026	98.9175	-1.79886	95.6653	-0.67904	95.9553	-1.72892	88.545	-2.93722
	89.3015	-2.35748	91.2716	-1.62455	92.7274	-1.74186	89.4298	-1.72154	99.0104	-1.79757	95.754	-0.67974	96.0456	-1.72854	88.6332	-2.93948
	89.3931	-2.35841	91.3635	-1.62444	92.8224	-1.74209	89.5246	-1.72284	99.0998	-1.79584	95.8406	-0.6786	96.1334	-1.73289	88.7225	-2.94343
	89.4845	-2.36428	91.4535	-1.62499	92.9164	-1.74477	89.6159	-1.72298	99.189	-1.79868	95.9287	-0.67893	96.2202	-1.73073	88.8092	-2.94437
	89.5744	-2.36923	91.5445	-1.62547	93.0096	-1.7452	89.712	-1.72542	99.2757	-1.79392	96.017	-0.67995	96.3112	-1.72937	88.8963	-2.94433
	89.6641	-2.36699	91.6335	-1.62706	93.1045	-1.74473	89.8057	-1.72648	99.3658	-1.79684	96.1064	-0.67913	96.3968	-1.73424	88.9839	-2.94415
	89.7558	-2.36694	91.7229	-1.62787	93.198	-1.74656	89.9009	-1.72911	99.4573	-1.79851	96.1937	-0.68056	96.4842	-1.7359	89.0739	-2.94677
	89.8472	-2.37188	91.8144	-1.62913	93.2922	-1.74682	89.9942	-1.72833	99.5472	-1.7989	96.2839	-0.68053	96.5724	-1.73769	89.1622	-2.94917
	89.94	-2.37556	91.905	-1.62969	93.3848	-1.75017	90.0913	-1.72957	99.6359	-1.79881	96.3707	-0.67913	96.6628	-1.73792	89.2495	-2.94881
	90.0315	-2.37481	91.9947	-1.63011	93.4817	-1.75197	90.1878	-1.72936	99.7274	-1.79502	96.4574	-0.67878	96.7516	-1.73424	89.3378	-2.95542
	90.1254	-2.37922	92.0823	-1.62966	93.5773	-1.74972	90.2844	-1.73174	99.8212	-1.79408	96.5422	-0.67939	96.8401	-1.73586	89.4275	-2.95574
	90.2187	-2.37931	92.1754	-1.62748	93.6732	-1.75336	90.3783	-1.73209	99.9107	-1.79346	96.63	-0.67878	96.9253	-1.73637	89.5151	-2.95402
	90.309	-2.38256	92.2676	-1.63209	93.7639	-1.75633	90.4715	-1.73668	100.001	-1.79591	96.7189	-0.67863	97.0164	-1.73764	89.6043	-2.95599
	90.4	-2.3834	92.3576	-1.63419	93.8589	-1.75737	90.5646	-1.73644	100.092	-1.79825	96.8068	-0.67854	97.104	-1.73614	89.6938	-2.95854
	90.4913	-2.38509	92.4492	-1.63371	93.9531	-1.75841	90.6583	-1.73449	100.182	-1.79792	96.8923	-0.67849	97.1916	-1.73734	89.7856	-2.95685
	90.5818	-2.39327	92.5431	-1.63399	94.0452	-1.75798	90.7521	-1.73468	100.271	-1.79773	96.9796	-0.67814	97.2821	-1.73584	89.8756	-2.95749
	90.6749	-2.39288	92.6357	-1.63745	94.1355	-1.75567	90.8453	-1.73727	100.363	-1.79758	97.0684	-0.67927	97.3729	-1.74261	89.9643	-2.96111
	90.7693	-2.39319	92.7272	-1.63871	94.228	-1.75922	90.9383	-1.73637	100.455	-1.79942	97.1561	-0.67977	97.4632	-1.74053	90.0566	-2.96197
	90.8626	-2.39679	92.8207	-1.63954	94.3216	-1.76009	91.0286	-1.73887	100.543	-1.79988	97.2472	-0.67997	97.552	-1.74328	90.1487	-2.9647
	90.9538	-2.39946	92.9149	-1.63957	94.4173	-1.76352	91.1231	-1.73957	100.633	-1.80062	97.3368	-0.68064	97.6447	-1.74387	90.2368	-2.96588
	91.0456	-2.4029	93.0097	-1.63976	94.5117	-1.76508	91.2184	-1.74248	100.725	-1.79975	97.4302	-0.68058	97.7345	-1.74382	90.3341	-2.96677
	91.1389	-2.40833	93.1017	-1.64387	94.6044	-1.76595	91.3119	-1.74287	100.815	-1.79956	97.5202	-0.67997	97.8241	-1.74537	90.428	-2.9691
	91.2321	-2.40892	93.1965	-1.64364	94.6974	-1.7656	91.407	-1.74323	100.904	-1.79983	97.6109	-0.68102	97.9128	-1.74591	90.519	-2.96903
	91.3246	-2.41129	93.2892	-1.64149	94.7902	-1.76349	91.503	-1.74721	100.996	-1.801	97.7016	-0.68186	98.0013	-1.74666	90.6088	-2.97168
	91.4195	-2.41329	93.3822	-1.6445	94.8845	-1.7643	91.5986	-1.7482	101.087	-1.80098	97.7914	-0.68104	98.0906	-1.7444	90.6964	-2.97401
	91.514	-2.41595	93.4787	-1.6466	94.9777	-1.76732	91.6961	-1.7489	101.18	-1.80208	97.8801	-0.68084	98.1784	-1.74491	90.7868	-2.97314
	91.6094	-2.4197	93.5751	-1.6464	95.0699	-1.76743	91.794	-1.75168	101.271	-1.80018	97.9673	-0.68215	98.2667	-1.74694	90.878	-2.974
	91.7077	-2.42029	93.6721	-1.64832	95.1624	-1.7683	91.8913	-1.75301	101.36	-1.80088	98.0583	-0.68099	98.3557	-1.75107	90.9663	-2.97539
	91.8038	-2.42139	93.7658	-1.65058	95.2558	-1.76972	91.9852	-1.75393	101.453	-1.80175	98.1473	-0.68398	98.4452	-1.74755	91.0536	-2.97765
	91.898	-2.42775	93.862	-1.65088	95.35	-1.77056	92.0804	-1.75574	101.545	-1.80275	98.2358	-0.6836	98.5338	-1.74636	91.1412	-2.97937
	91.992	-2.43011	93.9594	-1.6515	95.4423	-1.7714	92.1759	-1.75628	101.634	-1.80114	98.3231	-0.68511	98.6251	-1.7543	91.2304	-2.97861
	92.0859	-2.43041	94.0578	-1.65177	95.5348	-1.77212	92.2714	-1.76102	101.728	-1.80522	98.4145	-0.68511	98.7147	-1.75449	91.3186	-2.97789
	92.1811	-2.43082	94.1516	-1.65199	95.626	-1.7713	92.3673	-1.76292	101.822	-1.80588	98.5036	-0.68604	98.8081	-1.75655	91.4111	-2.97874
	92.2765	-2.43344	94.2482	-1.65311	95.7197	-1.77313	92.4663	-1.76286	101.914	-1.8084	98.5941	-0.68645	98.8942	-1.75436	91.5013	-2.98613
	92.3706	-2.43584	94.3455	-1.65564	95.8152	-1.77408	92.5628	-1.76526	102.005	-1.81077	98.6835	-0.68523	98.985	-1.75788	91.591	-2.97999
	92.4653	-2.43958	94.4431	-1.65651	95.9106	-1.77451	92.6596	-1.76445	102.098	-1.80983	98.7763	-0.68592	99.0746	-1.75876	91.6784	-2.98141
	92.5601	-2.44474	94.5394	-1.65703	96.0071	-1.77476	92.7582	-1.76603	102.191	-1.81124	98.8662	-0.68665	99.1625	-1.75999	91.7689	-2.98482
	92.6542	-2.45058	94.6373	-1.65901	96.1051	-1.77769	92.8564	-1.7708	102.279	-1.81166	98.9563	-0.68679	99.2508	-1.76171	91.8601	-2.99019
	92.748	-2.4496	94.7332	-1.6599	96.2037	-1.77818	92.9519	-1.76995	102.368	-1.81161	99.0466	-0.68618	99.3393	-1.76095	91.95	-2.98617
	92.8432	-2.44881	94.8301	-1.6609	96.2998	-1.77724	93.0517	-1.77216	102.461	-1.81398	99.1359	-0.68595	99.4292	-1.76145	92.0376	-2.98663
	92.9374	-2.45342	94.926	-1.66614	96.396	-1.77756	93.1509	-1.77349	102.552	-1.81269	99.2245	-0.68357	99.518	-1.76178	92.1268	-2.98845
	93.0336	-2.45586	95.0228	-1.6668	96.4894	-1.78008	93.2492	-1.77529	102.642	-1.81746	99.3124	-0.68339	99.6066	-1.76526	92.2177	-2.98949
	93.128	-2.45829	95.1172	-1.66616	96.585	-1.77978	93.3479	-1.77951	102.732	-1.82025	99.4055	-0.68528	99.6971	-1.76859	92.3061	-2.994
	93.2232	-2.46149	95.2136	-1.66777	96.6795	-1.78003	93.4459	-1.78021	102.825	-1.81992	99.495	-0.6849	99.7888	-1.76837	92.3934	-2.99592
	93.3188	-2.46077	95.3092	-1.66927	96.7748	-1.78264	93.5433	-1.78025	102.915	-1.81919	99.5836	-0.68778	99.8779	-1.76884	92.4811	-2.9961
	93.4115	-2.46045	95.4053	-1.67191	96.868	-1.78252	93.6424	-1.78186	103.005	-1.81847	99.67	-0.69065	99.9671	-1.76852	92.5751	-3.00132
	93.5073	-2.46476	95.4972	-1.67433	96.9653	-1.78513	93.7351	-1.78712	103.098	-1.81998	99.7622	-0.69117	100.054	-1.76799	92.6662	-2.99999
	93.6027	-2.47125	95.5931	-1.67695	97.0603	-1.78686	93.8311	-1.791	103.19	-1.82253	99.8554	-0.68983	100.146	-1.77068	92.7594	-2.99837
	93.6941	-2.47282	95.6871	-1.67786	97.1562	-1.7904	93.9279	-1.79015	103.284	-1.82547	99.9448	-0.69097	100.235	-1.77332	92.8519	-2.99994
	93.7838	-2.47376	95.7827	-1.67716	97.2517	-1.78963	94.0276	-1.79035	103.373	-1.82503	100.035	-0.68978	100.323	-1.77552	92.9469	-3.0027
	93.8773	-2.4759	95.8781	-1.67802	97.3463	-1.78783	94.1235	-1.79488	103.465	-1.82601	100.126	-0.69157	100.414	-1.77592	93.039	-3.00502
	93.9722	-2.48083	95.9727	-1.68005	97.444	-1.78928	94.2181	-1.79744	103.558	-1.82621	100.217	-0.68966	100.502	-1.77728	93.1319	-3.00648
	94.0646	-2.48283	96.0665	-1.68127	97.5424	-1.79014	94.313	-1.79782	103.647	-1.8293	100.311	-0.69073	100.59	-1.77934	93.225	-3.00736
	94.1564	-2.48631	96.1616	-1.68012	97.6403	-1.78993	94.4065	-1.79952	103.736	-1.83199	100.405	-0.69293	100.674	-1.78174	93.3167	-3.007
	94.2515	-2.48631	96.257	-1.68237	97.7386	-1.79175	94.5019	-1.8005	103.828	-1.83386	100.496	-0.692	100.766	-1.78307	93.4088	-3.00505
	94.3465	-2.48609	96.3496	-1.68309	97.8337	-1.79354	94.5971	-1.80164	103.92	-1.83694	100.585	-0.69383	100.853	-1.78647	93.5006	-3.00444
	94.4434	-2.49073	96.4423	-1.68702	97.9302	-1.79385	94.6921	-1.80598	104.009	-1.83706	100.674	-0.69273	100.939	-1.78719	93.5953	-3.00457
	94.5392	-2.49185	96.5357	-1.6889	98.0278	-1.79477	94.7849	-1.8091	104.101	-1.83982	100.767	-0.69206	101.025	-1.78718	93.6886	-3.00764
	94.6341	-2.49276	96.6299	-1.6889	98.1237	-1.79482	94.8801	-1.808	104.195	-1.84112	100.855	-0.69487	101.111	-1.78896	93.7787	-3.01261
	94.7262	-2.49479	96.7222	-1.69126	98.2197	-1.79472	94.9773	-1.80693	104.288	-1.84125	100.943	-0.69615	101.199	-1.79198	93.8681	-3.01206
	94.8216	-2.49472	96.8142	-1.69094	98.3172	-1.79892	95.073	-1.808	104.378	-1.84311	101.03	-0.69838	101.284	-1.79279	93.9621	-3.01263
	94.9177	-2.49939	96.9081	-1.69264	98.4121	-1.79671	95.1662	-1.81489	104.471	-1.84676	101.122	-0.70183	101.368	-1.79446	94.0564	-3.0133
	95.0105	-2.50431	97.0033	-1.69547	98.5107	-1.80007	95.2625	-1.81757	104.563	-1.84532	101.214	-0.69864	101.455	-1.79631	94.1466	-3.01523
	95.1027	-2.50801	97.0998	-1.69655	98.6093	-1.80223	95.3572	-1.81842	104.654	-1.84811	101.303	-0.69901	101.542	-1.79669	94.2387	-3.01937
	95.1953	-2.51036	97.1967	-1.69735	98.7073	-1.80486	95.4502	-1.81814	104.744	-1.8507	101.392	-0.7011	101.625	-1.79819	94.3331	-3.01908
	95.2893	-2.51311	97.2935	-1.70087	98.8029	-1.80163	95.5424	-1.82031	104.836	-1.85104	101.484	-0.70078	101.714	-1.802	94.4265	-3.01771
	95.3835	-2.51347	97.3902	-1.70242	98.9017	-1.80484	95.6359	-1.82059	104.928	-1.8522	101.576	-0.70092	101.803	-1.80295	94.5196	-3.02042
	95.4737	-2.51546	97.4879	-1.70261	98.9984	-1.8053	95.7301	-1.82188	105.018	-1.8519	101.667	-0.70202	101.891	-1.803	94.614	-3.02313
	95.5667	-2.51886	97.585	-1.705	99.096	-1.80294	95.8244	-1.82465	105.108	-1.85291	101.759	-0.70178	101.976	-1.8076	94.7053	-3.02365
	95.6608	-2.52313	97.6805	-1.70574	99.191	-1.8074	95.9182	-1.82534	105.2	-1.85239	101.851	-0.70265	102.059	-1.80758	94.7966	-3.02067
	95.7551	-2.52382	97.7759	-1.70671	99.2846	-1.80945	96.0124	-1.82867	105.291	-1.85611	101.942	-0.70364	102.148	-1.81168	94.8899	-3.02385
	95.85	-2.52436	97.8683	-1.70745	99.3798	-1.80819	96.1067	-1.83131	105.379	-1.85953	102.033	-0.70297	102.231	-1.81025	94.9843	-3.02513
	95.9444	-2.5288	97.9631	-1.70972	99.4706	-1.81174	96.2036	-1.83241	105.468	-1.86076	102.126	-0.70647	102.317	-1.80789	95.0768	-3.02637
	96.0393	-2.53039	98.0582	-1.71158	99.5624	-1.8126	96.2985	-1.83471	105.559	-1.86592	102.216	-0.70711	102.404	-1.81097	95.1694	-3.02689
	96.1337	-2.52963	98.154	-1.71365	99.6515	-1.81158	96.3939	-1.8364	105.652	-1.86768	102.304	-0.70719	102.494	-1.81458	95.2628	-3.02595
	96.2272	-2.53509	98.2473	-1.71518	99.7449	-1.81346	96.4862	-1.83738	105.739	-1.86676	102.395	-0.70716	102.579	-1.81514	95.355	-3.02998
	96.3215	-2.53744	98.3443	-1.71884	99.8404	-1.81371	96.5825	-1.83785	105.829	-1.86684	102.488	-0.7071	102.667	-1.81423	95.4476	-3.03345
	96.4138	-2.53718	98.4411	-1.71981	99.9331	-1.81359	96.6772	-1.83916	105.921	-1.86995	102.578	-0.708	102.755	-1.81683	95.5388	-3.03008
	96.5051	-2.53986	98.5359	-1.72174	100.025	-1.81479	96.7729	-1.84259	106.013	-1.87121	102.667	-0.70814	102.846	-1.81976	95.6325	-3.03336
	96.6007	-2.54191	98.6303	-1.72299	100.118	-1.81629	96.8647	-1.84384	106.103	-1.87133	102.76	-0.70947	102.935	-1.82167	95.7267	-3.03549
	96.6953	-2.54535	98.7275	-1.72337	100.212	-1.81616	96.9601	-1.8457	106.193	-1.87447	102.853	-0.70807	103.023	-1.82499	95.8211	-3.03501
	96.7883	-2.54845	98.8224	-1.72399	100.304	-1.81557	97.0566	-1.84491	106.283	-1.87662	102.947	-0.70914	103.115	-1.83041	95.9141	-3.03614
	96.8795	-2.5509	98.9162	-1.72907	100.398	-1.81738	97.1547	-1.84764	106.372	-1.87692	103.041	-0.70958	103.206	-1.82815	96.006	-3.03613
	96.9757	-2.55289	99.0104	-1.73042	100.491	-1.81958	97.2504	-1.85185	106.462	-1.88218	103.133	-0.7096	103.295	-1.82951	96.0992	-3.03726
	97.0703	-2.55841	99.1057	-1.73038	100.581	-1.82061	97.3471	-1.85103	106.554	-1.88191	103.227	-0.71027	103.38	-1.83242	96.1925	-3.03872
	97.1673	-2.56021	99.1981	-1.73326	100.675	-1.82158	97.4439	-1.85165	106.644	-1.88255	103.32	-0.714	103.472	-1.83529	96.2861	-3.0386
	97.2627	-2.56173	99.2915	-1.73328	100.769	-1.82293	97.5439	-1.85567	106.734	-1.88622	103.414	-0.71203	103.559	-1.83606	96.3803	-3.03777
	97.36	-2.56385	99.3851	-1.73127	100.862	-1.82205	97.6412	-1.85884	106.826	-1.88851	103.508	-0.71251	103.645	-1.83978	96.4713	-3.04447
	97.4597	-2.56432	99.4806	-1.73426	100.954	-1.82276	97.7408	-1.85793	106.92	-1.88714	103.599	-0.71164	103.73	-1.83842	96.5644	-3.04385
	97.5589	-2.56847	99.5711	-1.73722	101.049	-1.82702	97.8381	-1.85833	107.012	-1.88847	103.687	-0.71381	103.817	-1.83805	96.658	-3.04273
	97.6566	-2.57001	99.6661	-1.74188	101.143	-1.8277	97.9369	-1.86049	107.103	-1.89203	103.778	-0.71473	103.909	-1.84027	96.7502	-3.04347
	97.7564	-2.57272	99.7613	-1.7407	101.239	-1.82836	98.034	-1.86165	107.197	-1.89445	103.871	-0.71487	103.996	-1.84173	96.8394	-3.04447
	97.8524	-2.57264	99.8571	-1.74299	101.337	-1.83002	98.1317	-1.86372	107.29	-1.89351	103.963	-0.71218	104.083	-1.84336	96.9327	-3.0486
	97.9518	-2.57606	99.9499	-1.74377	101.437	-1.82862	98.228	-1.86368	107.385	-1.89434	104.052	-0.71429	104.17	-1.84478	97.0275	-3.05162
	98.0505	-2.57858	100.046	-1.74409	101.536	-1.83376	98.3275	-1.86236	107.479	-1.89489	104.141	-0.71712	104.258	-1.84724	97.1199	-3.0485
	98.1485	-2.58075	100.141	-1.74497	101.639	-1.831	98.428	-1.86788	107.571	-1.89685	104.232	-0.71521	104.346	-1.84779	97.2117	-3.04745
	98.2445	-2.58341	100.238	-1.74754	101.737	-1.83327	98.5283	-1.86945	107.663	-1.89665	104.324	-0.71448	104.436	-1.84856	97.3055	-3.05076
	98.3432	-2.58582	100.335	-1.75013	101.833	-1.83202	98.6262	-1.8707	107.758	-1.90028	104.413	-0.71297	104.523	-1.8507	97.3992	-3.05003
	98.4432	-2.59123	100.431	-1.75379	101.931	-1.83325	98.7266	-1.87126	107.851	-1.9016	104.505	-0.71468	104.612	-1.85047	97.4934	-3.0522
	98.5433	-2.59148	100.529	-1.75244	102.032	-1.8361	98.826	-1.87408	107.943	-1.90518	104.598	-0.71355	104.697	-1.85578	97.5855	-3.05108
	98.6397	-2.59493	100.626	-1.75687	102.132	-1.83684	98.9294	-1.87846	108.034	-1.90803	104.69	-0.71681	104.787	-1.85645	97.6793	-3.05349
	98.7391	-2.59543	100.723	-1.75861	102.229	-1.83807	99.0287	-1.87846	108.128	-1.90489	104.782	-0.71649	104.875	-1.85591	97.7736	-3.05376
	98.8387	-2.59481	100.821	-1.75881	102.329	-1.83956	99.1268	-1.87905	108.22	-1.90901	104.873	-0.71579	104.961	-1.85812	97.8677	-3.05428
	98.9417	-2.59625	100.919	-1.759	102.43	-1.83917	99.2232	-1.87936	108.314	-1.91179	104.961	-0.71483	105.045	-1.86105	97.9631	-3.05598
	99.0412	-2.60212	101.016	-1.76309	102.528	-1.8395	99.3227	-1.87929	108.405	-1.91255	105.047	-0.71437	105.13	-1.86164	98.0583	-3.05679
	99.1413	-2.60276	101.113	-1.76338	102.626	-1.84192	99.422	-1.88138	108.5	-1.91309	105.134	-0.71697	105.22	-1.86018	98.1517	-3.05767
	99.239	-2.60387	101.21	-1.76373	102.725	-1.84283	99.5202	-1.8831	108.593	-1.91332	105.223	-0.71627	105.304	-1.85974	98.2417	-3.05756
	99.3379	-2.60545	101.306	-1.76937	102.825	-1.84557	99.6153	-1.88466	108.686	-1.91595	105.309	-0.71479	105.389	-1.86309	98.3365	-3.05673
	99.4351	-2.60493	101.405	-1.76744	102.925	-1.84628	99.714	-1.88911	108.779	-1.91894	105.395	-0.7178	105.479	-1.86444	98.4309	-3.05889
	99.5296	-2.6121	101.501	-1.77145	103.027	-1.84606	99.8106	-1.88957	108.873	-1.92051	105.483	-0.71534	105.57	-1.8638	98.5211	-3.06041
	99.6255	-2.61829	101.602	-1.77149	103.127	-1.8468	99.9069	-1.89057	108.965	-1.92133	105.574	-0.71672	105.661	-1.86625	98.6113	-3.06086
	99.7221	-2.6176	101.701	-1.77361	103.229	-1.84878	100.004	-1.89141	109.058	-1.92035	105.664	-0.71539	105.749	-1.86683	98.7049	-3.06337
	99.8183	-2.61968	101.8	-1.77679	103.332	-1.84966	100.103	-1.89216	109.149	-1.92187	105.752	-0.71451	105.839	-1.86678	98.7982	-3.06504
	99.9139	-2.61956	101.897	-1.77816	103.431	-1.85152	100.201	-1.89293	109.245	-1.92429	105.84	-0.71391	105.93	-1.86727	98.8888	-3.0657
	100.007	-2.61926	101.998	-1.779	103.53	-1.85174	100.302	-1.89474	109.334	-1.9253	105.931	-0.71171	106.021	-1.86852	98.9796	-3.06508
	100.102	-2.62203	102.096	-1.77968	103.628	-1.85256	100.4	-1.89746	109.427	-1.92722	106.023	-0.71324	106.113	-1.86949	99.072	-3.06763
	100.199	-2.62901	102.195	-1.78061	103.727	-1.8533	100.497	-1.8958	109.521	-1.92833	106.116	-0.71786	106.201	-1.87029	99.1626	-3.0699
	100.297	-2.63137	102.29	-1.78228	103.828	-1.85092	100.593	-1.89854	109.615	-1.92919	106.206	-0.71571	106.288	-1.86937	99.2534	-3.06813
	100.393	-2.63378	102.386	-1.78401	103.927	-1.85503	100.691	-1.89885	109.704	-1.93093	106.296	-0.71418	106.378	-1.87083	99.345	-3.0718
	100.488	-2.63319	102.482	-1.7858	104.023	-1.85508	100.787	-1.89875	109.795	-1.92868	106.389	-0.71354	106.468	-1.87132	99.4368	-3.0735
	100.584	-2.63829	102.58	-1.78839	104.121	-1.85497	100.882	-1.89978	109.887	-1.93092	106.481	-0.71293	106.56	-1.87129	99.5273	-3.06967
	100.683	-2.64084	102.676	-1.78774	104.218	-1.85481	100.98	-1.90018	109.98	-1.9292	106.571	-0.71552	106.647	-1.87322	99.6182	-3.07073
	100.778	-2.64237	102.775	-1.7888	104.319	-1.85624	101.078	-1.90236	110.074	-1.93158	106.659	-0.71364	106.736	-1.87316	99.7091	-3.07317
	100.872	-2.64567	102.872	-1.79172	104.416	-1.85712	101.176	-1.90188	110.169	-1.93311	106.75	-0.71324	106.827	-1.87217	99.8016	-3.07465
	100.966	-2.6484	102.971	-1.79339	104.514	-1.85783	101.273	-1.90491	110.263	-1.93128	106.843	-0.71211	106.919	-1.87222	99.8926	-3.07353
	101.063	-2.65044	103.069	-1.79399	104.612	-1.86018	101.367	-1.90684	110.355	-1.9361	106.937	-0.70916	107.011	-1.8737	99.9835	-3.07558
	101.159	-2.64812	103.169	-1.79491	104.713	-1.86216	101.463	-1.90765	110.446	-1.93744	107.029	-0.70763	107.098	-1.87389	100.076	-3.0777
	101.255	-2.65031	103.267	-1.79822	104.81	-1.86304	101.562	-1.91065	110.537	-1.93752	107.122	-0.70725	107.19	-1.87572	100.172	-3.07836
	101.351	-2.65314	103.367	-1.79862	104.906	-1.86149	101.663	-1.90845	110.63	-1.93439	107.216	-0.71083	107.282	-1.87593	100.265	-3.0798
	101.448	-2.65443	103.464	-1.80142	105	-1.86174	101.763	-1.90838	110.722	-1.93917	107.312	-0.70779	107.369	-1.87783	100.359	-3.08256
	101.547	-2.65784	103.564	-1.80191	105.094	-1.86354	101.862	-1.909	110.813	-1.93914	107.41	-0.7062	107.46	-1.87969	100.454	-3.08187
	101.647	-2.6607	103.658	-1.80158	105.189	-1.86289	101.961	-1.9129	110.905	-1.93732	107.505	-0.70447	107.549	-1.87873	100.548	-3.08347
	101.748	-2.66163	103.755	-1.8014	105.284	-1.86359	102.06	-1.91373	110.998	-1.93966	107.599	-0.7064	107.64	-1.87744	100.644	-3.0852
	101.848	-2.66312	103.85	-1.80448	105.376	-1.86488	102.158	-1.91169	111.089	-1.93882	107.694	-0.7044	107.729	-1.87587	100.74	-3.08953
	101.952	-2.66425	103.948	-1.80374	105.47	-1.86437	102.257	-1.91259	111.182	-1.93936	107.793	-0.70463	107.82	-1.87667	100.837	-3.08631
	102.054	-2.66851	104.042	-1.80602	105.563	-1.86741	102.354	-1.9134	111.274	-1.93934	107.888	-0.70301	107.911	-1.87891	100.93	-3.08711
	102.154	-2.67289	104.14	-1.8083	105.657	-1.868	102.453	-1.9117	111.365	-1.93956	107.981	-0.7033	107.998	-1.87926	101.026	-3.08542
	102.256	-2.67363	104.236	-1.80889	105.749	-1.87008	102.552	-1.91401	111.455	-1.94511	108.073	-0.69897	108.088	-1.88143	101.121	-3.0874
	102.357	-2.67563	104.336	-1.8089	105.842	-1.87099	102.652	-1.91656	111.549	-1.94624	108.168	-0.69943	108.18	-1.8811	101.218	-3.08873
	102.458	-2.67986	104.432	-1.81264	105.937	-1.86863	102.752	-1.91836	111.644	-1.94827	108.265	-0.69813	108.269	-1.87929	101.313	-3.09046
	102.558	-2.67855	104.528	-1.81514	106.036	-1.86746	102.855	-1.91889	111.74	-1.94743	108.358	-0.70038	108.357	-1.88029	101.41	-3.09478
	102.658	-2.68295	104.623	-1.81794	106.132	-1.86534	102.958	-1.91888	111.835	-1.94627	108.451	-0.70023	108.443	-1.88125	101.506	-3.09604
	102.759	-2.68743	104.719	-1.81751	106.228	-1.8698	103.058	-1.9199	111.929	-1.94589	108.545	-0.69766	108.532	-1.88181	101.602	-3.09414
	102.861	-2.6918	104.813	-1.82078	106.32	-1.87154	103.158	-1.91833	112.021	-1.95049	108.642	-0.69533	108.622	-1.88093	101.699	-3.09586
	102.965	-2.6962	104.909	-1.82159	106.416	-1.87103	103.259	-1.9201	112.116	-1.9493	108.739	-0.69455	108.708	-1.88039	101.792	-3.09901
	103.067	-2.69561	105.002	-1.82315	106.512	-1.87355	103.362	-1.91962	112.21	-1.9461	108.832	-0.6946	108.798	-1.87883	101.885	-3.10095
	103.167	-2.69628	105.096	-1.82443	106.609	-1.87232	103.463	-1.91865	112.306	-1.94815	108.927	-0.69526	108.887	-1.87729	101.983	-3.09993
	103.269	-2.69978	105.188	-1.8248	106.707	-1.87516	103.563	-1.92126	112.401	-1.94961	109.023	-0.69465	108.979	-1.87953	102.08	-3.1007
	103.373	-2.69747	105.28	-1.8263	106.805	-1.87333	103.665	-1.92094	112.498	-1.94976	109.12	-0.69491	109.07	-1.87827	102.177	-3.10231
	103.477	-2.69928	105.371	-1.82587	106.903	-1.87348	103.765	-1.92177	112.594	-1.95415	109.215	-0.69353	109.161	-1.8779	102.272	-3.10162
	103.577	-2.7016	105.464	-1.82717	107.002	-1.87179	103.865	-1.92679	112.689	-1.95292	109.308	-0.68955	109.255	-1.87737	102.37	-3.1037
	103.68	-2.70557	105.555	-1.82793	107.101	-1.8733	103.966	-1.92663	112.781	-1.95416	109.402	-0.68966	109.344	-1.87463	102.467	-3.10599
	103.78	-2.71155	105.649	-1.82878	107.199	-1.87542	104.069	-1.92615	112.878	-1.95463	109.496	-0.69004	109.438	-1.87333	102.564	-3.10455
	103.879	-2.71121	105.741	-1.83064	107.299	-1.87431	104.169	-1.92623	112.973	-1.95573	109.591	-0.68603	109.531	-1.87619	102.66	-3.10855
	103.979	-2.71216	105.837	-1.83347	107.4	-1.874	104.27	-1.92285	113.072	-1.95348	109.683	-0.68623	109.623	-1.8763	102.758	-3.10629
	104.078	-2.71013	105.932	-1.83585	107.501	-1.8788	104.372	-1.92328	113.165	-1.9549	109.774	-0.6875	109.715	-1.8722	102.854	-3.10762
	104.179	-2.71525	106.03	-1.83561	107.601	-1.87901	104.472	-1.92417	113.261	-1.95424	109.868	-0.6885	109.81	-1.87379	102.952	-3.10767
	104.28	-2.71814	106.124	-1.83407	107.703	-1.87726	104.573	-1.92579	113.358	-1.95361	109.963	-0.68525	109.904	-1.87575	103.049	-3.11343
	104.381	-2.72192	106.218	-1.83739	107.805	-1.87684	104.674	-1.92518	113.455	-1.95369	110.06	-0.68522	110	-1.87203	103.149	-3.11394
	104.478	-2.72366	106.313	-1.83679	107.905	-1.87847	104.775	-1.92274	113.551	-1.95074	110.153	-0.68516	110.094	-1.87515	103.246	-3.11534
	104.579	-2.72246	106.411	-1.83769	108.003	-1.87612	104.874	-1.92504	113.644	-1.95617	110.246	-0.68444	110.192	-1.87489	103.344	-3.11426
	104.679	-2.72459	106.51	-1.83841	108.103	-1.87832	104.97	-1.92746	113.738	-1.95568	110.338	-0.68495	110.285	-1.87548	103.441	-3.11917
	104.779	-2.73021	106.606	-1.84129	108.199	-1.87876	105.07	-1.92633	113.831	-1.95707	110.435	-0.68233	110.381	-1.87429	103.539	-3.12068
	104.876	-2.73065	106.703	-1.84331	108.297	-1.87604	105.17	-1.92744	113.924	-1.95471	110.528	-0.68012	110.477	-1.87071	103.635	-3.11863
	104.974	-2.73218	106.801	-1.84296	108.397	-1.87996	105.269	-1.92722	114.016	-1.95736	110.621	-0.67934	110.573	-1.87263	103.731	-3.11993
	105.071	-2.7337	106.898	-1.84622	108.495	-1.88038	105.366	-1.92562	114.108	-1.9548	110.713	-0.67842	110.67	-1.87175	103.83	-3.12261
	105.171	-2.7321	106.996	-1.84576	108.594	-1.87961	105.464	-1.92692	114.201	-1.95943	110.81	-0.67891	110.765	-1.86947	103.929	-3.12542
	105.27	-2.73782	107.096	-1.84784	108.693	-1.88135	105.566	-1.92853	114.293	-1.95866	110.905	-0.67896	110.862	-1.87116	104.025	-3.12611
	105.368	-2.7449	107.195	-1.85033	108.792	-1.88156	105.666	-1.92721	114.387	-1.95828	110.998	-0.67821	110.958	-1.87267	104.122	-3.12407
	105.466	-2.7399	107.299	-1.8516	108.891	-1.88082	105.764	-1.92682	114.48	-1.95892	111.09	-0.67821	111.053	-1.86885	104.216	-3.12508
	105.564	-2.74256	107.4	-1.85227	108.99	-1.88121	105.862	-1.92937	114.572	-1.95893	111.185	-0.67867	111.151	-1.86763	104.313	-3.12474
	105.662	-2.74394	107.501	-1.85305	109.091	-1.88116	105.961	-1.92852	114.663	-1.95996	111.282	-0.67306	111.245	-1.86743	104.408	-3.12426
	105.758	-2.7469	107.598	-1.85424	109.191	-1.88037	106.062	-1.9281	114.757	-1.96169	111.376	-0.67295	111.342	-1.86785	104.506	-3.13016
	105.855	-2.74662	107.7	-1.85372	109.287	-1.88101	106.161	-1.93046	114.848	-1.96011	111.471	-0.6749	111.435	-1.86752	104.601	-3.12578
	105.953	-2.75155	107.8	-1.85516	109.385	-1.88073	106.259	-1.92712	114.94	-1.95994	111.566	-0.67162	111.532	-1.86811	104.698	-3.12966
	106.053	-2.74984	107.897	-1.85558	109.483	-1.87853	106.359	-1.92867	115.029	-1.96023	111.664	-0.67254	111.629	-1.8673	104.793	-3.13095
	106.152	-2.74896	107.996	-1.85738	109.58	-1.87837	106.457	-1.92766	115.12	-1.96133	111.764	-0.67036	111.727	-1.8628	104.89	-3.13316
	106.248	-2.74939	108.094	-1.85956	109.675	-1.8778	106.557	-1.92986	115.213	-1.9614	111.86	-0.66691	111.822	-1.86216	104.985	-3.13303
	106.344	-2.75109	108.194	-1.85921	109.774	-1.87986	106.656	-1.92941	115.304	-1.96131	111.954	-0.6655	111.917	-1.86377	105.08	-3.13213
	106.442	-2.75458	108.293	-1.8612	109.874	-1.87949	106.757	-1.92707	115.393	-1.96642	112.05	-0.66754	112.012	-1.86361	105.174	-3.13544
	106.54	-2.75664	108.392	-1.863	109.972	-1.87965	106.858	-1.93076	115.484	-1.96273	112.147	-0.66996	112.109	-1.86544	105.267	-3.13538
	106.639	-2.75697	108.49	-1.863	110.072	-1.87983	106.958	-1.93044	115.577	-1.96193	112.244	-0.66967	112.204	-1.86292	105.36	-3.13841
	106.74	-2.75638	108.587	-1.86158	110.17	-1.87838	107.06	-1.93177	115.667	-1.96616	112.341	-0.66754	112.302	-1.85842	105.455	-3.14001
	106.841	-2.76094	108.689	-1.86326	110.268	-1.88092	107.159	-1.93058	115.759	-1.96191	112.437	-0.66817	112.397	-1.85853	105.551	-3.13847
	106.941	-2.76289	108.789	-1.86349	110.369	-1.87998	107.259	-1.93153	115.852	-1.96339	112.535	-0.66662	112.494	-1.85957	105.649	-3.13953
	107.041	-2.7644	108.888	-1.86542	110.468	-1.87939	107.361	-1.93084	115.945	-1.96568	112.632	-0.66421	112.592	-1.86125	105.744	-3.13997
	107.143	-2.76703	108.985	-1.86818	110.566	-1.87957	107.465	-1.93248	116.037	-1.96685	112.728	-0.6653	112.688	-1.85904	105.841	-3.14051
	107.243	-2.76891	109.085	-1.86835	110.663	-1.87903	107.564	-1.93044	116.13	-1.96693	112.823	-0.66456	112.787	-1.85974	105.936	-3.14294
	107.346	-2.77078	109.184	-1.86951	110.762	-1.87881	107.665	-1.93108	116.222	-1.96767	112.918	-0.66137	112.886	-1.86006	106.033	-3.13983
	107.449	-2.76961	109.282	-1.86987	110.861	-1.88161	107.766	-1.92818	116.316	-1.96683	113.017	-0.66229	112.985	-1.85843	106.128	-3.14148
	107.549	-2.76883	109.377	-1.86982	110.961	-1.88004	107.867	-1.93038	116.409	-1.96688	113.115	-0.66177	113.086	-1.86004	106.225	-3.14411
	107.649	-2.77185	109.474	-1.86851	111.059	-1.87767	107.965	-1.92953	116.502	-1.96421	113.21	-0.66459	113.183	-1.85944	106.319	-3.14671
	107.752	-2.77277	109.571	-1.87022	111.157	-1.87803	108.067	-1.93023	116.596	-1.96854	113.304	-0.66378	113.282	-1.8603	106.415	-3.14541
	107.855	-2.77207	109.671	-1.86992	111.255	-1.88094	108.165	-1.93172	116.691	-1.96679	113.4	-0.6637	113.385	-1.85557	106.51	-3.14574
	107.957	-2.77376	109.767	-1.87124	111.353	-1.87974	108.263	-1.92937	116.786	-1.96792	113.495	-0.66364	113.485	-1.8535	106.608	-3.14728
	108.059	-2.7776	109.864	-1.87012	111.45	-1.88165	108.36	-1.93129	116.88	-1.96575	113.59	-0.66318	113.583	-1.85409	106.702	-3.14821
	108.158	-2.77783	109.963	-1.86911	111.548	-1.87737	108.46	-1.93019	116.975	-1.96498	113.682	-0.66628	113.682	-1.85652	106.798	-3.14904
	108.257	-2.77595	110.062	-1.8712	111.65	-1.87879	108.559	-1.92971	117.07	-1.96636	113.775	-0.66387	113.779	-1.85636	106.893	-3.14926
	108.359	-2.77699	110.159	-1.87195	111.753	-1.87671	108.66	-1.93095	117.164	-1.96535	113.869	-0.66307	113.879	-1.85893	106.992	-3.15154
	108.46	-2.77869	110.255	-1.87567	111.852	-1.88017	108.76	-1.93	117.262	-1.96785	113.965	-0.66152	113.977	-1.85721	107.091	-3.153
	108.56	-2.78049	110.354	-1.87595	111.951	-1.88167	108.858	-1.93074	117.357	-1.96817	114.056	-0.66252	114.077	-1.85582	107.188	-3.15425
	108.664	-2.779	110.453	-1.87471	112.052	-1.8793	108.956	-1.93076	117.452	-1.96811	114.149	-0.66272	114.174	-1.85423	107.288	-3.15593
	108.766	-2.77886	110.55	-1.87796	112.151	-1.87805	109.056	-1.93063	117.543	-1.96815	114.241	-0.66272	114.274	-1.85543	107.39	-3.15604
	108.865	-2.77995	110.648	-1.87871	112.25	-1.88328	109.156	-1.93046	117.638	-1.96632	114.338	-0.66559	114.375	-1.85585	107.49	-3.15673
	108.969	-2.78117	110.743	-1.8778	112.352	-1.88122	109.254	-1.93175	117.729	-1.96749	114.431	-0.66347	114.474	-1.85375	107.586	-3.15295
	109.072	-2.78408	110.838	-1.87841	112.451	-1.87911	109.352	-1.92823	117.823	-1.96757	114.526	-0.66272	114.574	-1.85751	107.685	-3.15197
	109.176	-2.78484	110.936	-1.87841	112.551	-1.88018	109.45	-1.92785	117.916	-1.96747	114.62	-0.66095	114.673	-1.85732	107.784	-3.15556
	109.279	-2.78192	111.032	-1.87633	112.649	-1.88133	109.55	-1.92956	118.008	-1.97257	114.716	-0.66255	114.773	-1.85283	107.882	-3.15943
	109.381	-2.78697	111.129	-1.87705	112.75	-1.88032	109.651	-1.92851	118.101	-1.97381	114.81	-0.66267	114.871	-1.85151	107.982	-3.15915
	109.483	-2.78527	111.224	-1.87837	112.849	-1.88109	109.751	-1.92847	118.195	-1.9748	114.903	-0.6647	114.966	-1.85111	108.081	-3.15648
	109.583	-2.78628	111.321	-1.87788	112.948	-1.88245	109.852	-1.92762	118.288	-1.97034	114.994	-0.66734	115.064	-1.85204	108.179	-3.1544
	109.685	-2.78815	111.418	-1.87766	113.049	-1.88123	109.955	-1.92631	118.382	-1.97175	115.087	-0.66579	115.16	-1.8543	108.277	-3.16226
	109.788	-2.79066	111.515	-1.87876	113.151	-1.883	110.058	-1.92623	118.475	-1.97028	115.183	-0.66445	115.256	-1.85527	108.377	-3.16203
	109.891	-2.78763	111.613	-1.87951	113.25	-1.88123	110.159	-1.92781	118.571	-1.9718	115.278	-0.66413	115.354	-1.85453	108.477	-3.16052
	109.994	-2.78904	111.715	-1.88171	113.352	-1.88276	110.26	-1.92739	118.663	-1.97037	115.37	-0.66634	115.45	-1.8485	108.576	-3.16403
	110.094	-2.78826	111.817	-1.88163	113.456	-1.88294	110.364	-1.92775	118.755	-1.97027	115.465	-0.66608	115.546	-1.85215	108.678	-3.16499
	110.194	-2.78909	111.915	-1.88537	113.557	-1.88126	110.471	-1.92989	118.849	-1.97114	115.561	-0.66399	115.643	-1.85404	108.778	-3.16578
	110.298	-2.78821	112.017	-1.88395	113.658	-1.8801	110.575	-1.92742	118.944	-1.97322	115.656	-0.66617	115.741	-1.85105	108.878	-3.16777
	110.4	-2.79329	112.116	-1.88414	113.757	-1.88174	110.681	-1.92782	119.038	-1.97218	115.751	-0.66471	115.838	-1.84997	108.98	-3.16626
	110.504	-2.7958	112.216	-1.88277	113.857	-1.88089	110.785	-1.92777	119.131	-1.9699	115.846	-0.66494	115.936	-1.84838	109.081	-3.16376
	110.606	-2.79477	112.317	-1.88121	113.956	-1.88445	110.888	-1.92832	119.224	-1.96801	115.942	-0.66562	116.034	-1.84921	109.18	-3.16663
	110.712	-2.79803	112.419	-1.88335	114.057	-1.88349	110.993	-1.9276	119.318	-1.97075	116.038	-0.66634	116.13	-1.85038	109.278	-3.1682
	110.814	-2.79768	112.521	-1.883	114.156	-1.8819	111.099	-1.92703	119.413	-1.96757	116.134	-0.66577	116.229	-1.85206	109.377	-3.16832
	110.915	-2.79769	112.621	-1.88372	114.259	-1.88471	111.204	-1.92823	119.509	-1.96529	116.228	-0.66373	116.325	-1.85153	109.475	-3.17225
	111.016	-2.79802	112.724	-1.88594	114.36	-1.88214	111.307	-1.92834	119.605	-1.9686	116.319	-0.66353	116.422	-1.85477	109.573	-3.17123
	111.115	-2.79789	112.826	-1.88433	114.462	-1.88152	111.413	-1.92663	119.702	-1.97085	116.413	-0.66353	116.519	-1.85019	109.671	-3.17269
	111.216	-2.80004	112.929	-1.88578	114.56	-1.88234	111.518	-1.92441	119.801	-1.97163	116.506	-0.66342	116.617	-1.85228	109.769	-3.17281
	111.316	-2.80615	113.032	-1.88595	114.662	-1.88129	111.624	-1.92605	119.899	-1.97041	116.597	-0.66176	116.713	-1.85055	109.867	-3.16928
	111.417	-2.80345	113.138	-1.88584	114.762	-1.88138	111.728	-1.92622	119.995	-1.96883	116.69	-0.66462	116.812	-1.85022	109.965	-3.17286
	111.517	-2.80271	113.24	-1.88791	114.861	-1.88128	111.833	-1.92509	120.091	-1.97164	116.784	-0.66448	116.91	-1.84918	110.065	-3.17283
	111.619	-2.80193	113.346	-1.88777	114.959	-1.88484	111.936	-1.92502	120.19	-1.96885	116.88	-0.66519	117.011	-1.84885	110.159	-3.17348
	111.722	-2.79877	113.449	-1.88637	115.057	-1.8827	112.041	-1.92563	120.285	-1.96598	116.974	-0.66651	117.107	-1.8522	110.256	-3.17419
	111.824	-2.80206	113.553	-1.88553	115.155	-1.88074	112.143	-1.92516	120.38	-1.96798	117.07	-0.66376	117.207	-1.85387	110.353	-3.17501
	111.924	-2.8042	113.656	-1.88844	115.251	-1.8802	112.248	-1.92434	120.476	-1.97093	117.163	-0.66542	117.307	-1.85375	110.452	-3.1782
	112.024	-2.80261	113.759	-1.88699	115.352	-1.8823	112.353	-1.92416	120.571	-1.9701	117.26	-0.66414	117.406	-1.85396	110.548	-3.17838
	112.123	-2.80415	113.861	-1.88411	115.449	-1.88436	112.458	-1.9248	120.667	-1.96786	117.354	-0.66382	117.505	-1.85387	110.644	-3.17902
	112.226	-2.80476	113.962	-1.88738	115.546	-1.88434	112.562	-1.92479	120.762	-1.97116	117.448	-0.66414	117.605	-1.85446	110.741	-3.18175
	112.329	-2.80435	114.067	-1.88924	115.645	-1.8845	112.668	-1.92246	120.859	-1.97092	117.541	-0.6658	117.705	-1.85485	110.839	-3.18207
	112.43	-2.80521	114.166	-1.88787	115.745	-1.88368	112.772	-1.92359	120.954	-1.97149	117.638	-0.66565	117.802	-1.85479	110.937	-3.1819
	112.532	-2.80518	114.267	-1.88892	115.844	-1.88474	112.874	-1.92371	121.05	-1.97173	117.733	-0.66462	117.898	-1.85351	111.032	-3.18114
	112.634	-2.80434	114.369	-1.88544	115.945	-1.88418	112.976	-1.92289	121.144	-1.97325	117.828	-0.66468	117.995	-1.85553	111.129	-3.18012
	112.738	-2.80666	114.472	-1.88654	116.044	-1.88594	113.079	-1.92375	121.24	-1.97255	117.924	-0.66505	118.094	-1.85645	111.226	-3.18087
	112.837	-2.81062	114.57	-1.88755	116.141	-1.88543	113.181	-1.92724	121.336	-1.97228	118.018	-0.66305	118.189	-1.85347	111.324	-3.18363
	112.938	-2.8055	114.671	-1.8872	116.239	-1.88427	113.283	-1.92534	121.432	-1.97326	118.113	-0.6656	118.287	-1.85274	111.421	-3.18114
	113.041	-2.80394	114.772	-1.88457	116.336	-1.88516	113.387	-1.92232	121.531	-1.97428	118.211	-0.66236	118.384	-1.85434	111.519	-3.18118
	113.146	-2.80377	114.868	-1.88457	116.434	-1.88466	113.491	-1.92092	121.628	-1.97713	118.309	-0.66134	118.485	-1.85622	111.617	-3.18302
	113.248	-2.80243	114.969	-1.88403	116.532	-1.88698	113.593	-1.92125	121.724	-1.97825	118.404	-0.66305	118.587	-1.85324	111.718	-3.18035
	113.349	-2.8076	115.068	-1.88488	116.634	-1.88568	113.696	-1.92263	121.819	-1.98029	118.5	-0.66268	118.685	-1.8557	111.817	-3.1836
	113.452	-2.80605	115.166	-1.88732	116.734	-1.88397	113.797	-1.92278	121.917	-1.97858	118.599	-0.665	118.784	-1.85687	111.917	-3.18816
	113.553	-2.8041	115.264	-1.88705	116.833	-1.8871	113.898	-1.92267	122.014	-1.9789	118.696	-0.66339	118.883	-1.85888	112.017	-3.18552
	113.655	-2.80318	115.364	-1.88941	116.934	-1.88668	113.998	-1.92174	122.113	-1.97771	118.793	-0.66074	118.982	-1.86297	112.115	-3.18278
	113.755	-2.8023	115.461	-1.88722	117.035	-1.88772	114.101	-1.92321	122.209	-1.97884	118.892	-0.66248	119.078	-1.86451	112.218	-3.18536
	113.855	-2.80309	115.56	-1.88665	117.137	-1.88413	114.2	-1.92267	122.306	-1.97972	118.988	-0.66182	119.179	-1.86353	112.32	-3.18763
	113.958	-2.80189	115.658	-1.88352	117.239	-1.88659	114.303	-1.92211	122.404	-1.9778	119.083	-0.66188	119.276	-1.86436	112.422	-3.18689
	114.061	-2.80474	115.757	-1.88599	117.342	-1.88794	114.403	-1.92188	122.504	-1.97847	119.177	-0.66214	119.375	-1.86566	112.525	-3.18785
	114.163	-2.80418	115.855	-1.88621	117.441	-1.88687	114.502	-1.92168	122.602	-1.97879	119.273	-0.66185	119.472	-1.86848	112.628	-3.18779
	114.266	-2.80722	115.954	-1.88627	117.544	-1.88731	114.602	-1.92074	122.7	-1.98282	119.367	-0.6614	119.571	-1.86496	112.731	-3.19202
	114.368	-2.80765	116.056	-1.88641	117.645	-1.88383	114.702	-1.92166	122.8	-1.98349	119.461	-0.66234	119.668	-1.8684	112.832	-3.18854
	114.469	-2.80449	116.152	-1.8863	117.747	-1.8859	114.8	-1.92227	122.897	-1.98465	119.554	-0.66108	119.769	-1.86929	112.935	-3.18728
	114.568	-2.80439	116.252	-1.88658	117.844	-1.88553	114.899	-1.92155	122.995	-1.98605	119.647	-0.65994	119.869	-1.86981	113.038	-3.1868
	114.667	-2.8039	116.352	-1.88581	117.945	-1.88666	114.998	-1.92346	123.094	-1.98574	119.74	-0.65966	119.97	-1.87203	113.137	-3.18649
	114.766	-2.80085	116.452	-1.88387	118.044	-1.88838	115.096	-1.92119	123.196	-1.98386	119.838	-0.65954	120.069	-1.8717	113.235	-3.19153
	114.862	-2.80203	116.55	-1.88519	118.147	-1.88956	115.195	-1.92093	123.292	-1.98582	119.931	-0.66083	120.169	-1.87025	113.336	-3.19182
	114.957	-2.80229	116.651	-1.88538	118.25	-1.88789	115.296	-1.92042	123.389	-1.98607	120.024	-0.66066	120.27	-1.87368	113.439	-3.19215
	115.056	-2.80155	116.75	-1.88465	118.351	-1.88676	115.396	-1.9202	123.486	-1.98716	120.12	-0.66191	120.368	-1.87491	113.54	-3.19233
	115.154	-2.80092	116.852	-1.88506	118.451	-1.88643	115.496	-1.91651	123.583	-1.98859	120.216	-0.6614	120.47	-1.88055	113.638	-3.19332
	115.25	-2.80366	116.955	-1.88678	118.551	-1.88684	115.595	-1.91668	123.678	-1.98902	120.311	-0.65994	120.566	-1.87968	113.737	-3.19495
	115.349	-2.80555	117.054	-1.8843	118.653	-1.88576	115.694	-1.91661	123.775	-1.98976	120.405	-0.65775	120.662	-1.87935	113.835	-3.19502
	115.447	-2.80538	117.155	-1.88241	118.75	-1.88827	115.793	-1.91645	123.869	-1.99144	120.5	-0.6592	120.761	-1.88071	113.934	-3.19486
	115.544	-2.80798	117.259	-1.88318	118.848	-1.88862	115.894	-1.91628	123.964	-1.99389	120.594	-0.66017	120.863	-1.88201	114.031	-3.19535
	115.641	-2.80877	117.361	-1.88411	118.949	-1.88812	115.995	-1.91683	124.06	-1.99382	120.688	-0.66029	120.961	-1.88643	114.13	-3.19642
	115.739	-2.80409	117.461	-1.88264	119.05	-1.88667	116.097	-1.91435	124.154	-1.9955	120.782	-0.65826	121.059	-1.88833	114.229	-3.19924
	115.837	-2.8052	117.565	-1.88376	119.15	-1.88837	116.196	-1.91196	124.251	-1.99428	120.876	-0.65649	121.157	-1.88858	114.33	-3.20044
	115.935	-2.80553	117.667	-1.88141	119.25	-1.88798	116.298	-1.91037	124.349	-1.9925	120.972	-0.6561	121.255	-1.88882	114.427	-3.19791
	116.032	-2.80418	117.769	-1.88166	119.349	-1.88564	116.396	-1.91268	124.446	-1.99691	121.067	-0.65598	121.35	-1.8932	114.524	-3.19975
	116.127	-2.80376	117.868	-1.88226	119.448	-1.88503	116.498	-1.91427	124.541	-1.99551	121.161	-0.65456	121.449	-1.89558	114.618	-3.20151
	116.226	-2.80399	117.97	-1.88065	119.55	-1.88524	116.599	-1.91596	124.637	-1.9967	121.255	-0.65758	121.549	-1.89494	114.715	-3.20194
	116.324	-2.80332	118.069	-1.87959	119.649	-1.8863	116.699	-1.91512	124.732	-1.99796	121.352	-0.65684	121.646	-1.8999	114.812	-3.20269
	116.422	-2.80301	118.167	-1.87825	119.752	-1.88595	116.8	-1.91585	124.83	-1.99978	121.452	-0.65499	121.744	-1.89726	114.908	-3.20143
	116.518	-2.80273	118.271	-1.8776	119.854	-1.88673	116.9	-1.91485	124.926	-2.00195	121.552	-0.65553	121.841	-1.89852	115.004	-3.20048
	116.619	-2.80249	118.37	-1.88146	119.957	-1.88579	117.002	-1.9145	125.026	-2.00195	121.648	-0.65564	121.94	-1.90063	115.1	-3.20369
	116.72	-2.80516	118.472	-1.88042	120.057	-1.88615	117.103	-1.91431	125.123	-2.00374	121.746	-0.6579	122.038	-1.90358	115.198	-3.20215
	116.819	-2.80378	118.573	-1.88201	120.158	-1.88732	117.207	-1.91414	125.22	-2.0036	121.842	-0.65696	122.138	-1.90786	115.301	-3.20247
	116.919	-2.80297	118.675	-1.88026	120.259	-1.88676	117.31	-1.91398	125.321	-2.00099	121.94	-0.65778	122.237	-1.90745	115.4	-3.20342
	117.024	-2.80213	118.777	-1.87974	120.356	-1.88623	117.409	-1.91381	125.42	-2.00315	122.038	-0.6559	122.335	-1.90688	115.5	-3.20824
	117.125	-2.80675	118.877	-1.87587	120.46	-1.88758	117.51	-1.91365	125.518	-2.00556	122.135	-0.65548	122.436	-1.90699	115.597	-3.20895
	117.226	-2.80747	118.978	-1.87814	120.563	-1.88704	117.612	-1.91564	125.617	-2.00183	122.23	-0.65482	122.534	-1.90876	115.699	-3.20889
	117.33	-2.80361	119.075	-1.87653	120.664	-1.88591	117.715	-1.91523	125.717	-2.0056	122.324	-0.6542	122.632	-1.91137	115.8	-3.20784
	117.431	-2.80532	119.175	-1.87607	120.765	-1.88783	117.817	-1.9159	125.815	-2.00522	122.421	-0.65499	122.732	-1.91371	115.902	-3.209
	117.534	-2.80213	119.274	-1.87495	120.87	-1.88733	117.921	-1.91281	125.915	-2.00522	122.516	-0.65511	122.83	-1.91981	116.003	-3.20859
	117.635	-2.80044	119.369	-1.87553	120.972	-1.88557	118.023	-1.91449	126.017	-2.00875	122.611	-0.65257	122.925	-1.9206	116.104	-3.20958
	117.737	-2.80328	119.466	-1.8755	121.073	-1.88643	118.125	-1.91368	126.115	-2.01046	122.707	-0.65357	123.023	-1.92301	116.203	-3.21485
	117.838	-2.79832	119.564	-1.87537	121.177	-1.88416	118.228	-1.91268	126.213	-2.01036	122.807	-0.6554	123.122	-1.9244	116.303	-3.2132
	117.941	-2.79911	119.662	-1.87521	121.28	-1.88386	118.33	-1.91307	126.312	-2.00935	122.903	-0.65369	123.224	-1.9268	116.399	-3.21545
	118.041	-2.79905	119.763	-1.87464	121.383	-1.88498	118.431	-1.91128	126.409	-2.01015	122.996	-0.65369	123.321	-1.93063	116.498	-3.21405
	118.141	-2.80225	119.865	-1.8748	121.487	-1.8851	118.533	-1.91068	126.506	-2.01071	123.093	-0.65178	123.424	-1.92972	116.6	-3.21318
	118.244	-2.80016	119.967	-1.8738	121.589	-1.88278	118.636	-1.90941	126.605	-2.01211	123.19	-0.65483	123.521	-1.93402	116.702	-3.2148
	118.344	-2.79872	120.067	-1.87219	121.692	-1.88239	118.738	-1.91291	126.704	-2.01473	123.285	-0.655	123.618	-1.93876	116.802	-3.2154
	118.446	-2.79954	120.169	-1.87083	121.795	-1.8818	118.842	-1.91253	126.802	-2.01382	123.382	-0.65443	123.716	-1.93823	116.902	-3.21393
	118.547	-2.79898	120.271	-1.87067	121.896	-1.88167	118.943	-1.91252	126.9	-2.01403	123.477	-0.65526	123.814	-1.9385	117.005	-3.21117
	118.65	-2.80212	120.37	-1.87168	121.997	-1.88378	119.044	-1.91245	126.999	-2.0147	123.573	-0.6531	123.913	-1.94351	117.104	-3.21187
	118.751	-2.80379	120.471	-1.87152	122.1	-1.88277	119.144	-1.91373	127.093	-2.01254	123.668	-0.65327	124.011	-1.94199	117.207	-3.21623
	118.852	-2.79994	120.569	-1.87109	122.203	-1.88312	119.246	-1.91489	127.191	-2.01414	123.763	-0.65392	124.113	-1.9423	117.31	-3.21883
	118.955	-2.80079	120.669	-1.86719	122.303	-1.88304	119.346	-1.91427	127.287	-2.01432	123.858	-0.65364	124.211	-1.94575	117.408	-3.21522
	119.055	-2.80179	120.769	-1.86561	122.403	-1.88194	119.444	-1.9137	127.383	-2.01536	123.952	-0.65296	124.31	-1.94582	117.508	-3.22034
	119.154	-2.79897	120.867	-1.86668	122.506	-1.88027	119.545	-1.91406	127.479	-2.01425	124.048	-0.65282	124.412	-1.94734	117.608	-3.22179
	119.253	-2.79819	120.967	-1.86853	122.606	-1.88167	119.645	-1.90946	127.575	-2.01638	124.144	-0.64969	124.51	-1.94826	117.71	-3.21962
	119.35	-2.796	121.065	-1.86603	122.708	-1.88254	119.743	-1.90957	127.669	-2.01697	124.24	-0.65262	124.609	-1.95181	117.807	-3.22008
	119.446	-2.79707	121.167	-1.86546	122.811	-1.88283	119.842	-1.91077	127.765	-2.01502	124.339	-0.65026	124.708	-1.9559	117.908	-3.22341
	119.543	-2.79576	121.267	-1.86612	122.912	-1.87994	119.944	-1.90989	127.863	-2.01645	124.44	-0.64875	124.805	-1.95692	118.008	-3.22604
	119.639	-2.79846	121.369	-1.86421	123.013	-1.88214	120.043	-1.90825	127.96	-2.01495	124.537	-0.64975	124.905	-1.95698	118.108	-3.22468
	119.737	-2.79518	121.474	-1.86321	123.115	-1.87981	120.143	-1.90806	128.054	-2.01537	124.635	-0.64887	125.003	-1.96037	118.208	-3.22219
	119.837	-2.79483	121.579	-1.86188	123.217	-1.88093	120.245	-1.90965	128.153	-2.01645	124.732	-0.65194	125.1	-1.96429	118.308	-3.22623
	119.938	-2.797	121.683	-1.86248	123.316	-1.88131	120.345	-1.90868	128.248	-2.01994	124.827	-0.65052	125.198	-1.96506	118.407	-3.22714
	120.037	-2.79874	121.785	-1.86248	123.416	-1.8799	120.448	-1.90984	128.344	-2.02001	124.922	-0.64887	125.297	-1.96463	118.508	-3.22879
	120.139	-2.80226	121.886	-1.86328	123.514	-1.87815	120.548	-1.90922	128.439	-2.01823	125.023	-0.64873	125.396	-1.96547	118.608	-3.22613
	120.242	-2.79628	121.986	-1.86238	123.612	-1.87872	120.649	-1.90517	128.537	-2.01869	125.121	-0.64586	125.493	-1.96922	118.707	-3.22866
	120.342	-2.79204	122.089	-1.85849	123.71	-1.87808	120.748	-1.90596	128.633	-2.0182	125.222	-0.6466	125.594	-1.96932	118.804	-3.23287
	120.445	-2.79215	122.189	-1.85898	123.808	-1.87877	120.849	-1.90312	128.729	-2.01827	125.322	-0.64507	125.695	-1.97158	118.903	-3.23508
	120.544	-2.79117	122.289	-1.85921	123.908	-1.87918	120.949	-1.90428	128.826	-2.02144	125.42	-0.64248	125.794	-1.97412	119.001	-3.23652
	120.644	-2.79249	122.39	-1.85888	124.007	-1.87978	121.049	-1.90329	128.92	-2.02189	125.52	-0.64405	125.891	-1.9726	119.096	-3.2354
	120.744	-2.79136	122.492	-1.85584	124.109	-1.88005	121.152	-1.90345	129.016	-2.0196	125.621	-0.64473	125.99	-1.97182	119.196	-3.2313
	120.845	-2.79215	122.595	-1.85579	124.207	-1.87864	121.256	-1.90489	129.115	-2.02127	125.723	-0.64121	126.088	-1.97459	119.293	-3.22983
	120.945	-2.78975	122.7	-1.85503	124.307	-1.87757	121.36	-1.90399	129.211	-2.02262	125.82	-0.6438	126.184	-1.97847	119.39	-3.22896
	121.043	-2.79188	122.805	-1.85408	124.408	-1.87883	121.462	-1.9018	129.308	-2.02158	125.922	-0.6436	126.283	-1.97867	119.488	-3.23299
	121.146	-2.79168	122.906	-1.85403	124.511	-1.87881	121.567	-1.90366	129.407	-2.0252	126.022	-0.64312	126.38	-1.97668	119.587	-3.23359
	121.25	-2.79035	123.009	-1.85455	124.613	-1.87535	121.67	-1.90264	129.508	-2.02266	126.121	-0.64431	126.475	-1.97415	119.686	-3.23387
	121.355	-2.78548	123.111	-1.85518	124.714	-1.87706	121.776	-1.89943	129.606	-2.0228	126.217	-0.63932	126.573	-1.98086	119.787	-3.23643
	121.459	-2.78842	123.215	-1.8551	124.812	-1.87767	121.88	-1.9001	129.706	-2.02384	126.318	-0.63892	126.671	-1.98437	119.89	-3.23514
	121.563	-2.78602	123.316	-1.85154	124.912	-1.87632	121.98	-1.89837	129.806	-2.02391	126.416	-0.63881	126.767	-1.98693	119.987	-3.24021
	121.667	-2.78575	123.42	-1.85263	125.015	-1.87593	122.08	-1.89962	129.904	-2.02381	126.514	-0.6383	126.868	-1.9873	120.087	-3.23822
	121.772	-2.78378	123.521	-1.85079	125.117	-1.87636	122.182	-1.89973	130.003	-2.02607	126.615	-0.64219	126.965	-1.98349	120.187	-3.24176
	121.876	-2.78198	123.619	-1.85128	125.22	-1.87566	122.282	-1.89714	130.104	-2.02593	126.715	-0.63958	127.063	-1.98717	120.286	-3.23808
	121.979	-2.78231	123.72	-1.8536	125.322	-1.87584	122.382	-1.89652	130.202	-2.02572	126.817	-0.63876	127.163	-1.98726	120.386	-3.23843
	122.084	-2.78585	123.818	-1.85252	125.425	-1.87531	122.485	-1.89626	130.3	-2.0251	126.918	-0.63698	127.262	-1.98952	120.489	-3.2419
	122.186	-2.78685	123.919	-1.85219	125.53	-1.87215	122.586	-1.89493	130.402	-2.02531	127.022	-0.63587	127.36	-1.99441	120.591	-3.24271
	122.287	-2.78269	124.02	-1.84727	125.632	-1.87006	122.691	-1.89738	130.502	-2.02795	127.121	-0.63335	127.456	-1.99444	120.692	-3.24344
	122.391	-2.78453	124.12	-1.84655	125.735	-1.87029	122.793	-1.89897	130.601	-2.0292	127.222	-0.63187	127.555	-1.99562	120.793	-3.24257
	122.492	-2.78186	124.219	-1.84968	125.839	-1.87172	122.898	-1.89696	130.702	-2.0293	127.322	-0.63474	127.654	-1.9943	120.896	-3.24414
	122.591	-2.7831	124.322	-1.84808	125.943	-1.86957	123	-1.89569	130.803	-2.0292	127.42	-0.63596	127.751	-1.9914	120.997	-3.24261
	122.694	-2.78156	124.426	-1.84569	126.045	-1.86876	123.101	-1.89464	130.902	-2.02902	127.521	-0.63222	127.851	-1.99298	121.1	-3.24338
	122.798	-2.77937	124.528	-1.84811	126.147	-1.87098	123.205	-1.89466	131.005	-2.02885	127.619	-0.62908	127.951	-1.99096	121.203	-3.2453
	122.901	-2.77811	124.629	-1.84632	126.25	-1.87079	123.305	-1.89238	131.105	-2.02982	127.716	-0.63041	128.05	-1.99359	121.304	-3.24709
	123.004	-2.77681	124.73	-1.8453	126.354	-1.87044	123.406	-1.89151	131.204	-2.03038	127.811	-0.62968	128.15	-1.9978	121.408	-3.2495
	123.105	-2.77753	124.829	-1.84614	126.456	-1.87003	123.505	-1.89439	131.303	-2.03062	127.91	-0.62948	128.249	-1.99611	121.511	-3.25062
	123.209	-2.77563	124.93	-1.84726	126.556	-1.86828	123.605	-1.89122	131.404	-2.03368	128.005	-0.62591	128.346	-1.99692	121.612	-3.24751
	123.309	-2.77574	125.033	-1.84387	126.657	-1.86761	123.705	-1.88946	131.504	-2.03222	128.105	-0.62705	128.442	-1.99526	121.715	-3.24975
	123.41	-2.7736	125.136	-1.84458	126.758	-1.8664	123.808	-1.88825	131.601	-2.02864	128.204	-0.62323	128.541	-1.996	121.817	-3.25474
	123.509	-2.77015	125.24	-1.84459	126.862	-1.86896	123.909	-1.88787	131.702	-2.02971	128.306	-0.62348	128.64	-1.99792	121.917	-3.2524
	123.61	-2.76959	125.343	-1.8469	126.965	-1.86736	124.01	-1.8855	131.8	-2.03183	128.404	-0.62524	128.736	-2.00004	122.017	-3.25254
	123.712	-2.77017	125.446	-1.84506	127.068	-1.86876	124.114	-1.88316	131.899	-2.03419	128.502	-0.62451	128.837	-1.99812	122.122	-3.2546
	123.817	-2.77215	125.55	-1.8437	127.171	-1.86661	124.218	-1.88401	131.998	-2.03318	128.602	-0.62109	128.935	-1.99757	122.223	-3.25569
	123.919	-2.76694	125.655	-1.84314	127.273	-1.86538	124.322	-1.88259	132.098	-2.03499	128.699	-0.62064	129.033	-1.99956	122.324	-3.2581
	124.02	-2.76261	125.76	-1.84328	127.373	-1.86434	124.427	-1.88363	132.196	-2.03391	128.801	-0.61979	129.134	-1.99575	122.428	-3.25873
	124.122	-2.76562	125.864	-1.84535	127.476	-1.86338	124.53	-1.88371	132.296	-2.03637	128.897	-0.61685	129.233	-1.99672	122.53	-3.25904
	124.221	-2.76834	125.971	-1.84223	127.578	-1.86478	124.632	-1.88189	132.396	-2.03669	128.995	-0.61512	129.334	-1.99975	122.633	-3.25653
	124.324	-2.76475	126.074	-1.84172	127.679	-1.86468	124.733	-1.88136	132.493	-2.0361	129.095	-0.61473	129.434	-1.99678	122.737	-3.25775
	124.429	-2.76328	126.178	-1.84059	127.782	-1.86347	124.832	-1.87841	132.59	-2.03689	129.195	-0.61816	129.536	-1.99678	122.841	-3.25775
	124.53	-2.76534	126.284	-1.84152	127.885	-1.86374	124.937	-1.87724	132.689	-2.03703	129.296	-0.61431	129.637	-1.99671	122.943	-3.25754
	124.635	-2.76358	126.389	-1.83837	127.988	-1.8614	125.039	-1.87689	132.788	-2.03713	129.397	-0.61259	129.738	-1.9954	123.048	-3.26218
	124.74	-2.76225	126.492	-1.84144	128.093	-1.86237	125.144	-1.87428	132.886	-2.03564	129.499	-0.61407	129.839	-2.00088	123.153	-3.26134
	124.842	-2.7642	126.596	-1.84093	128.197	-1.86286	125.249	-1.87326	132.986	-2.03408	129.6	-0.61169	129.937	-1.99761	123.256	-3.2626
	124.947	-2.76361	126.7	-1.8417	128.3	-1.86273	125.353	-1.87064	133.08	-2.03283	129.703	-0.61019	130.037	-1.99973	123.361	-3.26294
	125.051	-2.76257	126.806	-1.84083	128.4	-1.86336	125.459	-1.87103	133.178	-2.03241	129.807	-0.61345	130.137	-1.99548	123.464	-3.26368
	125.156	-2.76103	126.912	-1.83891	128.502	-1.86215	125.564	-1.8678	133.275	-2.03678	129.914	-0.61207	130.235	-1.99417	123.564	-3.26322
	125.261	-2.75857	127.016	-1.83992	128.605	-1.85968	125.669	-1.86921	133.373	-2.03154	130.02	-0.60854	130.335	-1.99726	123.666	-3.26797
	125.366	-2.75788	127.121	-1.84098	128.712	-1.85878	125.776	-1.86865	133.471	-2.03144	130.124	-0.60682	130.438	-1.99723	123.77	-3.26919
	125.473	-2.75955	127.225	-1.84074	128.817	-1.86275	125.882	-1.86665	133.569	-2.0348	130.227	-0.60801	130.541	-1.99806	123.872	-3.26594
	125.578	-2.75885	127.328	-1.83939	128.922	-1.86432	125.985	-1.86689	133.669	-2.0349	130.329	-0.60985	130.643	-1.99836	123.976	-3.27033
	125.685	-2.75738	127.432	-1.83902	129.025	-1.86475	126.087	-1.86544	133.766	-2.03279	130.432	-0.60836	130.745	-1.99674	124.078	-3.27131
	125.789	-2.75323	127.538	-1.8384	129.132	-1.8634	126.19	-1.86531	133.868	-2.03227	130.536	-0.60692	130.847	-1.99546	124.181	-3.27127
	125.895	-2.75338	127.643	-1.83906	129.237	-1.85979	126.294	-1.86056	133.968	-2.03365	130.641	-0.60664	130.946	-1.99321	124.282	-3.27298
	125.998	-2.75769	127.744	-1.83974	129.342	-1.85833	126.399	-1.86266	134.066	-2.03084	130.746	-0.60585	131.046	-1.99374	124.386	-3.27514
	126.101	-2.76031	127.844	-1.83907	129.446	-1.8593	126.503	-1.86514	134.166	-2.02915	130.851	-0.60561	131.148	-1.99371	124.489	-3.27782
	126.206	-2.7587	127.947	-1.8379	129.551	-1.85754	126.604	-1.86191	134.265	-2.02741	130.954	-0.60629	131.247	-1.99552	124.589	-3.27726
	126.311	-2.75339	128.051	-1.8387	129.657	-1.85707	126.707	-1.86209	134.363	-2.02821	131.06	-0.60533	131.348	-1.99192	124.693	-3.27921
	126.416	-2.7566	128.154	-1.83873	129.761	-1.85488	126.81	-1.85813	134.462	-2.03094	131.165	-0.60353	131.446	-1.99057	124.793	-3.28182
	126.52	-2.75373	128.256	-1.83646	129.866	-1.85602	126.914	-1.85874	134.564	-2.03011	131.268	-0.60243	131.544	-1.99218	124.893	-3.28018
	126.622	-2.75462	128.359	-1.83617	129.971	-1.85507	127.018	-1.85806	134.666	-2.03226	131.372	-0.60218	131.641	-1.99053	124.997	-3.27962
	126.724	-2.75498	128.462	-1.83447	130.075	-1.85514	127.12	-1.85677	134.768	-2.03008	131.474	-0.60207	131.74	-1.98956	125.1	-3.27927
	126.827	-2.75284	128.564	-1.83401	130.178	-1.85371	127.223	-1.85557	134.87	-2.02866	131.575	-0.60298	131.837	-1.98922	125.204	-3.28467
	126.93	-2.75257	128.666	-1.83654	130.277	-1.85459	127.324	-1.85489	134.97	-2.02928	131.679	-0.60242	131.933	-1.98901	125.307	-3.28658
	127.033	-2.75512	128.768	-1.83727	130.378	-1.85466	127.426	-1.85292	135.069	-2.02637	131.782	-0.602	132.033	-1.98458	125.409	-3.28644
	127.134	-2.75066	128.871	-1.8372	130.481	-1.8523	127.53	-1.84922	135.171	-2.02408	131.882	-0.60028	132.132	-1.98699	125.513	-3.28497
	127.235	-2.75119	128.972	-1.83614	130.586	-1.85169	127.633	-1.85004	135.274	-2.0271	131.982	-0.59882	132.231	-1.98125	125.618	-3.28647
	127.336	-2.75029	129.071	-1.83214	130.69	-1.85144	127.733	-1.84969	135.373	-2.02588	132.082	-0.60272	132.331	-1.98276	125.722	-3.28848
	127.437	-2.7471	129.175	-1.83055	130.794	-1.84891	127.835	-1.84963	135.475	-2.02474	132.183	-0.60061	132.431	-1.98168	125.825	-3.28782
	127.541	-2.74742	129.276	-1.83075	130.897	-1.85158	127.937	-1.84803	135.576	-2.02194	132.286	-0.60344	132.529	-1.98131	125.929	-3.28834
	127.644	-2.7487	129.38	-1.83281	131	-1.8508	128.038	-1.84546	135.674	-2.02218	132.389	-0.60195	132.627	-1.98483	126.031	-3.29014
	127.745	-2.74674	129.484	-1.83097	131.103	-1.85171	128.142	-1.84349	135.775	-2.0208	132.49	-0.60161	132.722	-1.9812	126.133	-3.29307
	127.848	-2.74366	129.587	-1.82981	131.206	-1.85107	128.245	-1.84569	135.878	-2.02041	132.593	-0.60125	132.818	-1.97969	126.238	-3.29459
	127.954	-2.74477	129.69	-1.82947	131.307	-1.85348	128.348	-1.8433	135.979	-2.02297	132.695	-0.59852	132.917	-1.97623	126.34	-3.29501
	128.057	-2.74432	129.793	-1.82861	131.41	-1.85318	128.45	-1.84008	136.08	-2.02055	132.793	-0.597	133.016	-1.97767	126.442	-3.29744
	128.161	-2.74328	129.898	-1.82964	131.51	-1.84998	128.552	-1.83894	136.183	-2.01633	132.892	-0.59909	133.114	-1.97858	126.543	-3.29639
	128.265	-2.74364	130.001	-1.83035	131.613	-1.84891	128.652	-1.84144	136.283	-2.01727	132.993	-0.59661	133.211	-1.97438	126.646	-3.29792
	128.368	-2.7439	130.105	-1.82919	131.716	-1.84802	128.756	-1.83823	136.386	-2.019	133.092	-0.5958	133.314	-1.97576	126.747	-3.29948
	128.472	-2.74426	130.207	-1.82871	131.816	-1.84603	128.86	-1.83859	136.488	-2.0192	133.192	-0.59558	133.411	-1.97116	126.849	-3.30135
	128.575	-2.74132	130.309	-1.8285	131.917	-1.84658	128.962	-1.83712	136.588	-2.01796	133.295	-0.5955	133.512	-1.97058	126.95	-3.30155
	128.68	-2.73686	130.414	-1.82615	132.019	-1.84518	129.067	-1.83669	136.687	-2.01481	133.396	-0.59184	133.612	-1.96954	127.051	-3.3003
	128.785	-2.73554	130.516	-1.82645	132.119	-1.84347	129.172	-1.83402	136.786	-2.01319	133.498	-0.59108	133.712	-1.96921	127.149	-3.29678
	128.893	-2.73654	130.62	-1.82957	132.221	-1.84277	129.276	-1.83338	136.884	-2.01388	133.597	-0.5945	133.811	-1.969	127.252	-3.30192
	128.994	-2.7402	130.726	-1.82714	132.325	-1.8418	129.38	-1.83209	136.982	-2.01716	133.699	-0.59355	133.913	-1.96884	127.352	-3.30275
	129.098	-2.736	130.831	-1.82666	132.431	-1.84054	129.485	-1.83028	137.083	-2.01246	133.8	-0.59186	134.015	-1.969	127.451	-3.30549
	129.201	-2.73604	130.935	-1.82367	132.534	-1.83762	129.59	-1.83095	137.184	-2.01108	133.901	-0.59139	134.115	-1.96806	127.553	-3.30615
	129.308	-2.73704	131.039	-1.82443	132.638	-1.84014	129.694	-1.82737	137.282	-2.00908	134.004	-0.59213	134.216	-1.96528	127.653	-3.30691
	129.414	-2.73958	131.144	-1.82576	132.739	-1.84077	129.799	-1.82868	137.382	-2.0096	134.105	-0.5945	134.318	-1.96454	127.752	-3.30735
	129.52	-2.73509	131.249	-1.82487	132.84	-1.84013	129.907	-1.8281	137.484	-2.00801	134.208	-0.59493	134.416	-1.96645	127.85	-3.30749
	129.626	-2.73545	131.352	-1.82007	132.943	-1.84051	130.013	-1.82641	137.582	-2.00414	134.311	-0.59496	134.517	-1.96394	127.951	-3.30842
	129.731	-2.73392	131.457	-1.81876	133.045	-1.83559	130.121	-1.82595	137.682	-1.99917	134.412	-0.59243	134.617	-1.96149	128.051	-3.31001
	129.836	-2.73372	131.559	-1.81928	133.146	-1.83684	130.226	-1.82405	137.785	-1.99803	134.515	-0.59238	134.719	-1.9578	128.153	-3.31241
	129.939	-2.73679	131.662	-1.81904	133.25	-1.83435	130.333	-1.82075	137.885	-1.99927	134.62	-0.59433	134.823	-1.95857	128.254	-3.31674
	130.042	-2.7316	131.763	-1.8201	133.352	-1.83513	130.438	-1.81883	137.986	-2.00066	134.724	-0.59138	134.927	-1.95736	128.353	-3.31427
	130.144	-2.73154	131.863	-1.81611	133.453	-1.83424	130.55	-1.82151	138.084	-1.99676	134.827	-0.59118	135.032	-1.95934	128.455	-3.31663
	130.247	-2.73626	131.965	-1.81644	133.554	-1.83332	130.657	-1.82147	138.185	-1.995	134.931	-0.59263	135.135	-1.95991	128.555	-3.3161
	130.352	-2.73337	132.069	-1.8169	133.658	-1.82981	130.764	-1.82019	138.287	-1.99569	135.038	-0.59091	135.239	-1.95723	128.658	-3.31707
	130.456	-2.73366	132.174	-1.81726	133.759	-1.83028	130.873	-1.81884	138.387	-1.99227	135.141	-0.59385	135.344	-1.95656	128.761	-3.31789
	130.559	-2.73065	132.279	-1.8157	133.862	-1.82722	130.981	-1.81844	138.485	-1.98975	135.247	-0.59439	135.447	-1.95435	128.863	-3.31844
	130.663	-2.73333	132.383	-1.81463	133.967	-1.82977	131.089	-1.81578	138.586	-1.98914	135.353	-0.59347	135.551	-1.95398	128.963	-3.32392
	130.767	-2.73141	132.487	-1.81617	134.072	-1.82955	131.196	-1.81514	138.69	-1.98845	135.457	-0.59077	135.655	-1.95723	129.064	-3.3236
	130.867	-2.73118	132.591	-1.81512	134.177	-1.82619	131.304	-1.81218	138.796	-1.98376	135.562	-0.59005	135.761	-1.95415	129.167	-3.3245
	130.97	-2.73115	132.695	-1.81413	134.284	-1.82471	131.412	-1.81059	138.9	-1.98241	135.663	-0.59287	135.865	-1.95093	129.271	-3.32411
	131.072	-2.73075	132.797	-1.81381	134.387	-1.82399	131.519	-1.81229	139.004	-1.98245	135.769	-0.58972	135.972	-1.95083	129.372	-3.32414
	131.176	-2.73048	132.897	-1.81185	134.49	-1.82245	131.626	-1.81034	139.107	-1.98069	135.872	-0.5897	136.078	-1.94916	129.474	-3.32552
	131.282	-2.72824	133	-1.80878	134.592	-1.82331	131.733	-1.80829	139.211	-1.97908	135.977	-0.58872	136.182	-1.95056	129.574	-3.32673
	131.388	-2.72808	133.101	-1.81033	134.701	-1.8207	131.839	-1.80658	139.317	-1.97828	136.081	-0.59047	136.286	-1.94852	129.676	-3.33116
	131.491	-2.72823	133.206	-1.81106	134.808	-1.82271	131.947	-1.80655	139.423	-1.97746	136.184	-0.58879	136.39	-1.94799	129.776	-3.32806
	131.592	-2.72803	133.311	-1.80864	134.913	-1.82264	132.053	-1.80481	139.53	-1.97757	136.289	-0.58843	136.494	-1.94772	129.88	-3.33062
	131.696	-2.72783	133.417	-1.80738	135.021	-1.82311	132.159	-1.80551	139.637	-1.97712	136.392	-0.58832	136.599	-1.94943	129.984	-3.32923
	131.8	-2.72837	133.524	-1.80383	135.126	-1.81952	132.265	-1.80337	139.742	-1.97237	136.496	-0.58773	136.703	-1.94776	130.089	-3.33037
	131.901	-2.72751	133.628	-1.80618	135.232	-1.8197	132.369	-1.80386	139.849	-1.97192	136.6	-0.5878	136.806	-1.94729	130.191	-3.33265
	132.004	-2.72717	133.734	-1.80489	135.337	-1.81791	132.477	-1.80312	139.953	-1.96907	136.704	-0.58713	136.908	-1.94705	130.293	-3.33371
	132.111	-2.7269	133.839	-1.80493	135.442	-1.81562	132.583	-1.80355	140.06	-1.97359	136.806	-0.58364	137.011	-1.94812	130.397	-3.33176
	132.217	-2.72744	133.947	-1.80364	135.549	-1.81726	132.689	-1.80138	140.164	-1.974	136.906	-0.58463	137.114	-1.94585	130.498	-3.33117
	132.32	-2.72657	134.053	-1.80182	135.655	-1.81692	132.79	-1.80092	140.269	-1.97463	137.007	-0.58309	137.215	-1.94555	130.602	-3.33275
	132.424	-2.72374	134.159	-1.80072	135.762	-1.81792	132.897	-1.80275	140.373	-1.96943	137.109	-0.58428	137.316	-1.94164	130.709	-3.33285
	132.529	-2.72397	134.265	-1.80103	135.866	-1.81594	133.003	-1.7987	140.477	-1.96795	137.21	-0.58448	137.418	-1.94227	130.812	-3.337
	132.633	-2.7237	134.368	-1.79931	135.974	-1.81533	133.109	-1.79888	140.584	-1.9675	137.308	-0.58491	137.521	-1.94023	130.912	-3.33162
	132.738	-2.72508	134.473	-1.79794	136.079	-1.81197	133.215	-1.79881	140.687	-1.96651	137.407	-0.58402	137.625	-1.94318	131.016	-3.33272
	132.841	-2.72519	134.578	-1.79822	136.183	-1.81049	133.322	-1.79695	140.791	-1.96569	137.505	-0.58127	137.728	-1.94137	131.119	-3.33191
	132.946	-2.72503	134.684	-1.79661	136.289	-1.81298	133.43	-1.79476	140.894	-1.96665	137.605	-0.5815	137.829	-1.94121	131.223	-3.33707
	133.052	-2.72572	134.789	-1.79643	136.393	-1.81207	133.537	-1.79515	140.994	-1.96428	137.706	-0.58086	137.929	-1.94218	131.327	-3.33786
	133.158	-2.72489	134.894	-1.79598	136.497	-1.81239	133.642	-1.79442	141.097	-1.96367	137.809	-0.58149	138.032	-1.93797	131.431	-3.33653
	133.264	-2.7242	134.999	-1.79324	136.603	-1.80878	133.75	-1.79561	141.2	-1.96119	137.909	-0.58051	138.13	-1.94061	131.534	-3.33645
	133.371	-2.72225	135.107	-1.79572	136.709	-1.80697	133.856	-1.79554	141.307	-1.9613	138.012	-0.58029	138.23	-1.94021	131.636	-3.33554
	133.474	-2.72128	135.214	-1.7943	136.816	-1.80558	133.962	-1.79104	141.41	-1.95872	138.111	-0.57768	138.332	-1.9381	131.74	-3.33224
	133.578	-2.72129	135.319	-1.79253	136.918	-1.80385	134.067	-1.79094	141.514	-1.95817	138.212	-0.57488	138.436	-1.94024	131.842	-3.33501
	133.684	-2.72144	135.423	-1.79117	137.023	-1.80338	134.173	-1.78869	141.618	-1.95835	138.314	-0.57584	138.536	-1.94085	131.946	-3.33607
	133.792	-2.72065	135.527	-1.79077	137.127	-1.80343	134.28	-1.78921	141.721	-1.95808	138.417	-0.57287	138.638	-1.94085	132.05	-3.3353
	133.898	-2.71944	135.629	-1.79396	137.229	-1.80305	134.386	-1.79024	141.822	-1.95764	138.516	-0.57178	138.739	-1.94228	132.153	-3.33504
	134.002	-2.719	135.731	-1.79108	137.331	-1.80191	134.492	-1.78674	141.925	-1.95544	138.618	-0.57019	138.84	-1.93901	132.255	-3.33742
	134.11	-2.71873	135.835	-1.78889	137.434	-1.80117	134.598	-1.78498	142.025	-1.95537	138.718	-0.57025	138.945	-1.93504	132.356	-3.33821
	134.215	-2.71769	135.938	-1.78768	137.538	-1.80129	134.705	-1.78327	142.129	-1.95469	138.82	-0.57023	139.05	-1.93614	132.458	-3.3381
	134.32	-2.71725	136.041	-1.78731	137.642	-1.80077	134.812	-1.78199	142.23	-1.95752	138.924	-0.56922	139.154	-1.93578	132.562	-3.33508
	134.423	-2.71869	136.144	-1.78711	137.747	-1.80051	134.92	-1.7816	142.333	-1.95797	139.027	-0.56676	139.259	-1.93651	132.666	-3.33669
	134.53	-2.71717	136.246	-1.78722	137.851	-1.80065	135.03	-1.77956	142.436	-1.95873	139.133	-0.56674	139.362	-1.93388	132.767	-3.3352
	134.636	-2.7155	136.348	-1.78535	137.955	-1.79726	135.138	-1.77704	142.54	-1.95567	139.237	-0.56619	139.467	-1.93671	132.868	-3.33384
	134.74	-2.71691	136.45	-1.78611	138.062	-1.79529	135.244	-1.7778	142.643	-1.95485	139.34	-0.57052	139.571	-1.93818	132.972	-3.33449
	134.845	-2.71703	136.552	-1.78473	138.164	-1.79412	135.354	-1.77798	142.746	-1.95379	139.449	-0.56805	139.675	-1.93885	133.076	-3.336
	134.951	-2.71712	136.655	-1.78339	138.268	-1.7931	135.459	-1.77521	142.852	-1.95407	139.556	-0.56748	139.776	-1.93495	133.179	-3.33689
	135.057	-2.7165	136.758	-1.78052	138.374	-1.79182	135.565	-1.77482	142.959	-1.95373	139.664	-0.56258	139.878	-1.93562	133.282	-3.33636
	135.162	-2.7141	136.86	-1.78088	138.476	-1.79302	135.669	-1.77071	143.064	-1.95419	139.767	-0.5625	139.982	-1.93795	133.387	-3.3357
	135.267	-2.71474	136.962	-1.78043	138.58	-1.7925	135.774	-1.77123	143.17	-1.95299	139.871	-0.56506	140.089	-1.93542	133.492	-3.33967
	135.372	-2.71546	137.065	-1.78022	138.684	-1.79361	135.882	-1.77366	143.277	-1.9523	139.976	-0.56619	140.196	-1.93288	133.595	-3.34145
	135.476	-2.71334	137.168	-1.78005	138.79	-1.79236	135.989	-1.77199	143.382	-1.9532	140.083	-0.56314	140.302	-1.93432	133.698	-3.34068
	135.582	-2.7137	137.268	-1.77841	138.895	-1.79201	136.097	-1.76871	143.484	-1.9508	140.191	-0.56127	140.409	-1.93902	133.803	-3.33839
	135.685	-2.7127	137.369	-1.77729	138.999	-1.79087	136.204	-1.77075	143.588	-1.9518	140.297	-0.56111	140.515	-1.93716	133.908	-3.34049
	135.79	-2.7132	137.472	-1.77695	139.107	-1.78724	136.313	-1.76819	143.693	-1.9548	140.404	-0.56364	140.619	-1.93746	134.012	-3.3427
	135.895	-2.7131	137.575	-1.77508	139.211	-1.78743	136.42	-1.76759	143.797	-1.95264	140.51	-0.56084	140.726	-1.93499	134.117	-3.34123
	135.999	-2.7084	137.678	-1.77221	139.319	-1.78447	136.525	-1.76835	143.9	-1.95141	140.615	-0.55709	140.832	-1.93676	134.221	-3.3415
	136.104	-2.71142	137.783	-1.77026	139.426	-1.78597	136.633	-1.7688	144.005	-1.95285	140.722	-0.55789	140.94	-1.93573	134.325	-3.3417
	136.208	-2.70888	137.888	-1.77076	139.535	-1.78456	136.739	-1.76847	144.113	-1.95186	140.826	-0.55644	141.045	-1.93963	134.43	-3.34034
	136.312	-2.70582	137.992	-1.76835	139.642	-1.78483	136.846	-1.76501	144.22	-1.9551	140.934	-0.55771	141.151	-1.93866	134.536	-3.33708
	136.416	-2.70894	138.095	-1.76583	139.748	-1.78411	136.95	-1.76377	144.325	-1.95458	141.038	-0.55626	141.256	-1.93916	134.643	-3.34053
	136.52	-2.70665	138.199	-1.76734	139.854	-1.78238	137.056	-1.76343	144.429	-1.94957	141.144	-0.55859	141.362	-1.94076	134.749	-3.33907
	136.626	-2.70603	138.302	-1.76539	139.961	-1.78281	137.162	-1.76322	144.533	-1.94999	141.253	-0.5557	141.467	-1.93976	134.855	-3.34299
	136.73	-2.70454	138.409	-1.76677	140.071	-1.7828	137.264	-1.76383	144.638	-1.95178	141.36	-0.55483	141.573	-1.9393	134.961	-3.34367
	136.835	-2.70358	138.513	-1.76404	140.175	-1.78178	137.369	-1.76092	144.743	-1.95601	141.466	-0.5542	141.68	-1.94176	135.068	-3.34431
	136.938	-2.70293	138.621	-1.76438	140.28	-1.77785	137.477	-1.75779	144.847	-1.95474	141.57	-0.55443	141.786	-1.93627	135.173	-3.3423
	137.044	-2.70228	138.729	-1.76342	140.39	-1.77604	137.584	-1.75976	144.949	-1.95083	141.675	-0.55576	141.89	-1.939	135.278	-3.34291
	137.147	-2.70142	138.836	-1.76123	140.496	-1.77466	137.691	-1.75989	145.052	-1.94975	141.779	-0.55296	141.998	-1.941	135.384	-3.34221
	137.249	-2.70028	138.944	-1.75874	140.602	-1.77518	137.797	-1.75792	145.153	-1.95057	141.882	-0.5521	142.103	-1.94306	135.489	-3.34717
	137.353	-2.69926	139.051	-1.75994	140.711	-1.77671	137.908	-1.75998	145.255	-1.95192	141.989	-0.55096	142.21	-1.94277	135.593	-3.34665
	137.457	-2.69613	139.161	-1.76068	140.819	-1.77588	138.016	-1.75843	145.357	-1.95264	142.095	-0.55137	142.314	-1.94197	135.697	-3.34553
	137.562	-2.69649	139.269	-1.7598	140.927	-1.77215	138.12	-1.75628	145.459	-1.9511	142.2	-0.55168	142.418	-1.939	135.803	-3.34586
	137.666	-2.69637	139.376	-1.76	141.033	-1.77421	138.227	-1.75574	145.562	-1.95066	142.302	-0.54973	142.524	-1.93954	135.908	-3.34875
	137.77	-2.69889	139.486	-1.75695	141.139	-1.77148	138.335	-1.75307	145.662	-1.95286	142.405	-0.5468	142.629	-1.94027	136.015	-3.34964
	137.875	-2.69646	139.596	-1.75557	141.246	-1.77085	138.441	-1.75243	145.765	-1.95362	142.51	-0.55039	142.733	-1.93984	136.121	-3.35153
	137.979	-2.69452	139.705	-1.753	141.351	-1.77077	138.548	-1.75219	145.867	-1.95363	142.615	-0.55203	142.839	-1.94067	136.226	-3.35166
	138.083	-2.69495	139.81	-1.75301	141.458	-1.77331	138.654	-1.75283	145.968	-1.95102	142.719	-0.55041	142.945	-1.94044	136.33	-3.34705
	138.185	-2.69235	139.916	-1.75415	141.563	-1.76977	138.765	-1.75259	146.071	-1.95072	142.824	-0.54745	143.048	-1.94107	136.435	-3.34725
	138.289	-2.69714	140.026	-1.75387	141.671	-1.76928	138.872	-1.75175	146.172	-1.95295	142.933	-0.5497	143.152	-1.9424	136.539	-3.34765
	138.394	-2.69329	140.134	-1.75192	141.777	-1.76751	138.981	-1.75211	146.272	-1.95032	143.04	-0.54725	143.259	-1.9434	136.644	-3.3492
	138.499	-2.69145	140.242	-1.74764	141.882	-1.76769	139.092	-1.75141	146.37	-1.9483	143.145	-0.54801	143.363	-1.94297	136.748	-3.35005
	138.605	-2.69091	140.351	-1.7475	141.991	-1.76721	139.202	-1.74796	146.472	-1.94741	143.252	-0.54887	143.468	-1.94353	136.85	-3.3482
	138.712	-2.69256	140.459	-1.74676	142.097	-1.76767	139.311	-1.74675	146.578	-1.95143	143.356	-0.54941	143.573	-1.94273	136.951	-3.34415
	138.818	-2.69076	140.567	-1.74433	142.203	-1.76805	139.419	-1.74969	146.682	-1.94924	143.459	-0.5483	143.678	-1.94353	137.055	-3.35056
	138.925	-2.68778	140.675	-1.74501	142.308	-1.76597	139.531	-1.75045	146.785	-1.95041	143.565	-0.54537	143.783	-1.9433	137.159	-3.35044
	139.03	-2.68943	140.784	-1.74502	142.416	-1.7668	139.639	-1.74876	146.888	-1.94647	143.671	-0.54544	143.884	-1.9412	137.26	-3.34891
	139.14	-2.69038	140.891	-1.74552	142.524	-1.76681	139.745	-1.74515	146.993	-1.94637	143.778	-0.54584	143.989	-1.94174	137.362	-3.34787
	139.246	-2.68792	140.998	-1.74489	142.63	-1.76543	139.852	-1.74446	147.098	-1.95124	143.88	-0.54389	144.095	-1.94247	137.465	-3.34796
	139.352	-2.68677	141.105	-1.74466	142.737	-1.76511	139.959	-1.74776	147.202	-1.9495	143.985	-0.54342	144.2	-1.94317	137.57	-3.34888
	139.462	-2.68601	141.212	-1.74813	142.847	-1.76597	140.068	-1.74722	147.309	-1.95019	144.091	-0.54514	144.306	-1.9444	137.676	-3.35045
	139.569	-2.68467	141.321	-1.74717	142.954	-1.76379	140.174	-1.74329	147.412	-1.94882	144.197	-0.54403	144.411	-1.94184	137.78	-3.35168
	139.677	-2.6851	141.427	-1.74408	143.062	-1.76283	140.279	-1.74335	147.515	-1.94619	144.303	-0.5427	144.517	-1.94303	137.885	-3.35415
	139.781	-2.68104	141.533	-1.74245	143.169	-1.76296	140.389	-1.74426	147.619	-1.94503	144.409	-0.54268	144.621	-1.94057	137.989	-3.35356
	139.889	-2.68088	141.643	-1.74142	143.276	-1.75935	140.496	-1.74163	147.722	-1.95031	144.517	-0.54325	144.723	-1.94177	138.093	-3.35258
	139.995	-2.67821	141.75	-1.73842	143.385	-1.76174	140.601	-1.73969	147.828	-1.9496	144.623	-0.54088	144.828	-1.94313	138.196	-3.35002
	140.103	-2.68317	141.857	-1.74028	143.492	-1.76237	140.707	-1.73631	147.93	-1.94772	144.727	-0.54103	144.931	-1.94652	138.3	-3.3509
	140.21	-2.67991	141.966	-1.7405	143.599	-1.76239	140.813	-1.73652	148.034	-1.94724	144.832	-0.5409	145.034	-1.94944	138.406	-3.34683
	140.315	-2.67596	142.075	-1.73829	143.706	-1.75941	140.92	-1.73616	148.139	-1.94506	144.936	-0.53806	145.134	-1.94941	138.509	-3.34978
	140.425	-2.67615	142.184	-1.73648	143.811	-1.75829	141.023	-1.73514	148.244	-1.94451	145.04	-0.53927	145.239	-1.94974	138.614	-3.3528
	140.531	-2.67599	142.291	-1.73625	143.917	-1.75783	141.13	-1.73638	148.35	-1.94503	145.143	-0.53752	145.342	-1.94732	138.722	-3.35444
	140.637	-2.67416	142.397	-1.73522	144.024	-1.75692	141.237	-1.73363	148.454	-1.94408	145.247	-0.53661	145.444	-1.94801	138.829	-3.35326
	140.744	-2.67243	142.505	-1.73462	144.131	-1.75649	141.34	-1.73297	148.562	-1.94453	145.353	-0.53635	145.547	-1.94991	138.936	-3.35407
	140.851	-2.6717	142.612	-1.73626	144.236	-1.75693	141.445	-1.73197	148.666	-1.94526	145.457	-0.53625	145.647	-1.9509	139.043	-3.35399
	140.956	-2.67536	142.719	-1.73518	144.341	-1.75885	141.549	-1.73455	148.768	-1.94564	145.563	-0.5369	145.749	-1.95249	139.153	-3.35383
	141.062	-2.67559	142.826	-1.73061	144.447	-1.75685	141.654	-1.73265	148.87	-1.94287	145.668	-0.53629	145.848	-1.94801	139.259	-3.35403
	141.167	-2.67539	142.934	-1.72894	144.552	-1.75557	141.758	-1.73217	148.975	-1.94363	145.77	-0.5377	145.949	-1.94854	139.363	-3.35384
	141.274	-2.66915	143.042	-1.72938	144.656	-1.75523	141.862	-1.73129	149.077	-1.94497	145.875	-0.5386	146.053	-1.951	139.471	-3.35441
	141.379	-2.66982	143.149	-1.72784	144.76	-1.7541	141.971	-1.729	149.18	-1.94316	145.978	-0.5368	146.154	-1.94953	139.578	-3.35547
	141.484	-2.67012	143.257	-1.72637	144.864	-1.75183	142.079	-1.72731	149.283	-1.94152	146.085	-0.53508	146.257	-1.95249	139.686	-3.35735
	141.589	-2.66871	143.363	-1.72999	144.967	-1.75386	142.185	-1.72776	149.388	-1.94009	146.189	-0.53576	146.354	-1.95408	139.793	-3.35834
	141.695	-2.66674	143.47	-1.72685	145.067	-1.75441	142.291	-1.72577	149.49	-1.94181	146.292	-0.53482	146.455	-1.95537	139.899	-3.35829
	141.8	-2.66505	143.575	-1.72825	145.171	-1.7544	142.397	-1.72626	149.594	-1.93654	146.395	-0.53561	146.558	-1.95252	140.008	-3.35563
	141.906	-2.66451	143.683	-1.72778	145.275	-1.75137	142.504	-1.72457	149.7	-1.93922	146.497	-0.53729	146.659	-1.95368	140.115	-3.35403
	142.013	-2.66181	143.788	-1.72606	145.381	-1.75089	142.61	-1.72524	149.804	-1.93881	146.602	-0.53502	146.761	-1.95563	140.223	-3.35474
	142.119	-2.66301	143.893	-1.72471	145.485	-1.75291	142.715	-1.72413	149.909	-1.93953	146.705	-0.53556	146.864	-1.9556	140.329	-3.35339
	142.227	-2.66469	143.998	-1.72373	145.588	-1.75207	142.823	-1.72132	150.015	-1.93862	146.808	-0.53406	146.966	-1.9547	140.436	-3.3529
	142.333	-2.66242	144.104	-1.72163	145.693	-1.75047	142.933	-1.72108	150.12	-1.94071	146.911	-0.53237	147.07	-1.9543	140.544	-3.3555
	142.44	-2.65899	144.209	-1.71919	145.796	-1.75065	143.041	-1.71952	150.224	-1.93982	147.016	-0.5336	147.172	-1.95337	140.648	-3.35655
	142.548	-2.65616	144.315	-1.71987	145.9	-1.75056	143.15	-1.71704	150.328	-1.93826	147.122	-0.53359	147.275	-1.95413	140.758	-3.35529
	142.654	-2.658	144.422	-1.72009	146.005	-1.75002	143.259	-1.71518	150.432	-1.93748	147.228	-0.53128	147.377	-1.95682	140.865	-3.35572
	142.76	-2.65513	144.528	-1.71666	146.109	-1.75243	143.367	-1.7147	150.535	-1.93256	147.333	-0.52789	147.48	-1.95489	140.969	-3.35716
	142.869	-2.65188	144.633	-1.71812	146.212	-1.75145	143.476	-1.71905	150.64	-1.9325	147.438	-0.53016	147.581	-1.95562	141.075	-3.35721
	142.975	-2.6519	144.737	-1.71602	146.313	-1.75024	143.586	-1.71414	150.744	-1.92933	147.54	-0.52758	147.685	-1.95612	141.182	-3.35593
	143.08	-2.65139	144.845	-1.7171	146.416	-1.74658	143.695	-1.71173	150.848	-1.92896	147.645	-0.52798	147.79	-1.95668	141.29	-3.35702
	143.189	-2.6511	144.951	-1.71544	146.518	-1.74746	143.805	-1.71215	150.952	-1.9345	147.751	-0.52744	147.891	-1.95436	141.396	-3.35735
	143.296	-2.64844	145.057	-1.71476	146.623	-1.74909	143.915	-1.71185	151.057	-1.9273	147.854	-0.52444	147.994	-1.9579	141.502	-3.3583
	143.402	-2.64738	145.15	-1.71466	146.729	-1.74613	144.025	-1.71195	151.161	-1.92376	147.957	-0.52314	148.098	-1.9582	141.61	-3.3599
	143.507	-2.64646	145.253	-1.71188	146.834	-1.74698	144.137	-1.70915	151.265	-1.92393	148.06	-0.52558	148.202	-1.95965	141.717	-3.35868
	143.614	-2.64967	145.357	-1.71069	146.942	-1.74641	144.245	-1.70734	151.37	-1.92271	148.168	-0.52551	148.307	-1.95786	141.824	-3.36111
	143.72	-2.64625	145.46	-1.71308	147.048	-1.74551	144.352	-1.70955	151.475	-1.922	148.274	-0.52231	148.41	-1.95819	141.929	-3.36003
	143.828	-2.64175	145.565	-1.71283	147.153	-1.7448	144.462	-1.70748	151.58	-1.92286	148.379	-0.52096	148.518	-1.95504	142.035	-3.36208
	143.934	-2.64312	145.668	-1.71228	147.259	-1.74415	144.574	-1.70878	151.686	-1.92061	148.489	-0.51871	148.621	-1.95845	142.142	-3.36172
	144.042	-2.64193	145.773	-1.71032	147.363	-1.74525	144.682	-1.70495	151.79	-1.92007	148.596	-0.52017	148.722	-1.95795	142.246	-3.36192
	144.15	-2.64293	145.877	-1.70764	147.468	-1.74337	144.792	-1.70454	151.897	-1.9182	148.703	-0.51628	148.824	-1.95348	142.352	-3.35956
	144.257	-2.64055	145.982	-1.7076	147.571	-1.74264	144.9	-1.70116	152.003	-1.91688	148.806	-0.51763	148.928	-1.95093	142.459	-3.35728
	144.362	-2.63957	146.088	-1.70561	147.675	-1.74263	145.008	-1.7018	152.109	-1.91733	148.912	-0.51664	149.031	-1.95295	142.566	-3.35768
	144.469	-2.63917	146.194	-1.70085	147.781	-1.73934	145.117	-1.70112	152.216	-1.91372	149.019	-0.51451	149.133	-1.95354	142.671	-3.3577
	144.575	-2.63728	146.298	-1.70655	147.885	-1.73986	145.224	-1.69705	152.32	-1.9126	149.124	-0.51171	149.237	-1.95705	142.775	-3.36139
	144.68	-2.63431	146.403	-1.7044	147.991	-1.73921	145.331	-1.69606	152.425	-1.91254	149.229	-0.51217	149.34	-1.95741	142.886	-3.36299
	144.784	-2.63235	146.51	-1.7026	148.097	-1.73897	145.439	-1.6977	152.533	-1.91013	149.335	-0.51118	149.446	-1.96115	142.993	-3.36435
	144.889	-2.63424	146.615	-1.70029	148.205	-1.73941	145.545	-1.69604	152.637	-1.90986	149.441	-0.51147	149.55	-1.9587	143.1	-3.36314
	144.995	-2.63391	146.721	-1.69919	148.311	-1.73876	145.652	-1.695	152.743	-1.90779	149.547	-0.50978	149.654	-1.95578	143.207	-3.36264
	145.099	-2.63383	146.827	-1.6995	148.416	-1.73853	145.759	-1.69172	152.85	-1.90715	149.651	-0.50805	149.76	-1.95598	143.313	-3.36184
	145.205	-2.63156	146.935	-1.69879	148.526	-1.73835	145.866	-1.69263	152.957	-1.90484	149.757	-0.50834	149.864	-1.95538	143.419	-3.36028
	145.311	-2.62814	147.042	-1.69939	148.635	-1.73881	145.972	-1.6924	153.063	-1.90417	149.86	-0.50808	149.966	-1.9528	143.524	-3.3614
	145.415	-2.62885	147.145	-1.70029	148.742	-1.73817	146.082	-1.693	153.171	-1.90237	149.963	-0.50447	150.072	-1.95601	143.63	-3.3619
	145.52	-2.62724	147.254	-1.69698	148.849	-1.73557	146.188	-1.69045	153.278	-1.90037	150.07	-0.5044	150.176	-1.95531	143.738	-3.36203
	145.625	-2.62639	147.37	-1.69732	148.955	-1.73714	146.295	-1.68997	153.383	-1.90058	150.175	-0.50366	150.28	-1.9529	143.843	-3.36105
	145.732	-2.62554	147.477	-1.69728	149.061	-1.73618	146.4	-1.68763	153.491	-1.8967	150.281	-0.50287	150.381	-1.95035	143.951	-3.36308
	145.838	-2.62646	147.586	-1.69754	149.169	-1.73328	146.507	-1.68842	153.599	-1.8977	150.383	-0.5033	150.484	-1.9516	144.059	-3.36297
	145.945	-2.62572	147.694	-1.69747	149.275	-1.73191	146.616	-1.68891	153.705	-1.89389	150.487	-0.50111	150.589	-1.95127	144.169	-3.36532
	146.053	-2.62465	147.8	-1.69271	149.385	-1.73151	146.723	-1.68801	153.812	-1.89363	150.593	-0.49773	150.694	-1.95153	144.276	-3.36606
	146.157	-2.62352	147.907	-1.69505	149.494	-1.73159	146.827	-1.69012	153.918	-1.89316	150.696	-0.49839	150.8	-1.948	144.383	-3.36711
	146.261	-2.62146	148.015	-1.69626	149.601	-1.73122	146.938	-1.68832	154.023	-1.89133	150.799	-0.49962	150.907	-1.94981	144.492	-3.36593
	146.367	-2.61746	148.124	-1.69239	149.709	-1.72846	147.044	-1.68517	154.128	-1.89399	150.904	-0.49933	151.014	-1.94773	144.601	-3.36547
	146.473	-2.61561	148.233	-1.69459	149.816	-1.72617	147.151	-1.68563	154.234	-1.8925	151.012	-0.49842	151.121	-1.94683	144.707	-3.36707
	146.582	-2.61719	148.34	-1.69407	149.922	-1.72849	147.26	-1.68498	154.337	-1.88921	151.118	-0.49705	151.226	-1.94654	144.817	-3.36637
	146.689	-2.6169	148.447	-1.69235	150.027	-1.72723	147.366	-1.68649	154.441	-1.88619	151.222	-0.49517	151.335	-1.94634	144.925	-3.36762
	146.794	-2.61577	148.557	-1.69236	150.135	-1.72442	147.472	-1.69041	154.547	-1.88112	151.329	-0.49296	151.441	-1.94617	145.032	-3.36603
	146.904	-2.61382	148.664	-1.6916	150.241	-1.72463	147.58	-1.68662	154.656	-1.8806	151.435	-0.49206	151.548	-1.946	145.139	-3.36468
	147.011	-2.61207	148.771	-1.69196	150.346	-1.72454	147.687	-1.685	154.763	-1.87877	151.541	-0.49188	151.653	-1.9423	145.242	-3.36498
	147.118	-2.61122	148.875	-1.69096	150.449	-1.72287	147.795	-1.68429	154.87	-1.87994	151.646	-0.49111	151.758	-1.94171	145.347	-3.36452
	147.225	-2.60567	148.98	-1.69087	150.555	-1.72382	147.902	-1.68402	154.977	-1.87998	151.75	-0.4916	151.865	-1.94349	145.452	-3.36421
	147.334	-2.60597	149.085	-1.6924	150.662	-1.72195	148.009	-1.68045	155.081	-1.87992	151.86	-0.49162	151.972	-1.94062	145.558	-3.36684
	147.441	-2.60699	149.191	-1.68896	150.767	-1.71967	148.118	-1.67989	155.188	-1.87626	151.967	-0.48872	152.077	-1.94411	145.664	-3.36854
	147.548	-2.60397	149.294	-1.6885	150.873	-1.71974	148.227	-1.68038	155.295	-1.87582	152.074	-0.48654	152.183	-1.94464	145.771	-3.3663
	147.655	-2.60359	149.403	-1.68582	150.983	-1.72026	148.334	-1.68038	155.4	-1.87131	152.184	-0.48739	152.29	-1.9417	145.877	-3.36477
	147.763	-2.60506	149.507	-1.68608	151.089	-1.7205	148.439	-1.68168	155.507	-1.86999	152.291	-0.48649	152.397	-1.9379	145.979	-3.36476
	147.872	-2.60436	149.612	-1.68955	151.194	-1.72044	148.547	-1.68039	155.613	-1.8683	152.397	-0.48406	152.505	-1.93807	146.086	-3.36841
	147.98	-2.60061	149.72	-1.68997	151.299	-1.71929	148.655	-1.6799	155.719	-1.86675	152.503	-0.48804	152.613	-1.93764	146.191	-3.36976
	148.089	-2.60197	149.824	-1.68801	151.401	-1.71998	148.762	-1.67591	155.824	-1.8671	152.611	-0.48653	152.719	-1.93695	146.293	-3.36841
	148.198	-2.60286	149.93	-1.68787	151.505	-1.71753	148.869	-1.67231	155.932	-1.86588	152.718	-0.48368	152.824	-1.93434	146.395	-3.36491
	148.305	-2.60039	150.035	-1.68624	151.609	-1.71586	148.975	-1.67141	156.038	-1.86358	152.824	-0.48309	152.931	-1.93477	146.498	-3.36363
	148.415	-2.59813	150.142	-1.68516	151.712	-1.71449	149.082	-1.67211	156.144	-1.86335	152.931	-0.48099	153.037	-1.93117	146.604	-3.36669
	148.526	-2.60122	150.249	-1.6827	151.819	-1.71368	149.187	-1.66978	156.252	-1.86491	153.039	-0.48145	153.138	-1.93031	146.709	-3.36825
	148.634	-2.59837	150.351	-1.68497	151.925	-1.71187	149.292	-1.66507	156.358	-1.86322	153.146	-0.48127	153.243	-1.92771	146.812	-3.36393
	148.741	-2.59978	150.457	-1.68193	152.031	-1.71266	149.401	-1.66403	156.463	-1.86163	153.252	-0.47994	153.348	-1.92794	146.918	-3.36368
	148.849	-2.59465	150.56	-1.68199	152.14	-1.71235	149.507	-1.66472	156.57	-1.85875	153.36	-0.47798	153.455	-1.92807	147.023	-3.36773
	148.956	-2.59517	150.666	-1.68065	152.247	-1.7116	149.613	-1.66404	156.675	-1.85428	153.469	-0.47728	153.56	-1.92873	147.129	-3.36796
	149.063	-2.59522	150.771	-1.67838	152.354	-1.70811	149.723	-1.66138	156.782	-1.85055	153.577	-0.47738	153.664	-1.92566	147.237	-3.36733
	149.167	-2.59421	150.877	-1.6793	152.462	-1.70694	149.829	-1.66072	156.889	-1.85396	153.683	-0.47617	153.766	-1.92299	147.341	-3.36424
	149.274	-2.59381	150.985	-1.67852	152.57	-1.70918	149.935	-1.6592	156.994	-1.85034	153.792	-0.47591	153.872	-1.91969	147.446	-3.36501
	149.383	-2.59242	151.091	-1.67764	152.679	-1.7056	150.041	-1.65804	157.102	-1.8477	153.898	-0.4732	153.979	-1.92075	147.551	-3.36382
	149.49	-2.58981	151.194	-1.6743	152.786	-1.70448	150.147	-1.65871	157.209	-1.84329	154.007	-0.47081	154.081	-1.92013	147.658	-3.36613
	149.597	-2.5908	151.304	-1.67459	152.894	-1.70456	150.254	-1.65689	157.316	-1.84259	154.113	-0.46991	154.185	-1.91874	147.765	-3.36635
	149.704	-2.59082	151.408	-1.67497	153	-1.70275	150.356	-1.65645	157.421	-1.84118	154.218	-0.471	154.291	-1.91571	147.868	-3.36302
	149.812	-2.58867	151.513	-1.6726	153.105	-1.70399	150.461	-1.65625	157.528	-1.84078	154.326	-0.47119	154.396	-1.91759	147.972	-3.3653
	149.918	-2.58447	151.618	-1.67097	153.21	-1.70279	150.567	-1.65512	157.634	-1.84056	154.432	-0.46508	154.503	-1.9137	148.078	-3.36658
	150.024	-2.58236	151.724	-1.66955	153.316	-1.69761	150.677	-1.65291	157.739	-1.83704	154.539	-0.46703	154.609	-1.91238	148.189	-3.36554
	150.132	-2.57982	151.831	-1.66954	153.427	-1.69912	150.784	-1.65181	157.847	-1.82986	154.649	-0.46807	154.715	-1.91156	148.297	-3.36348
	150.239	-2.58312	151.936	-1.67001	153.535	-1.70017	150.892	-1.65181	157.954	-1.83209	154.759	-0.4673	154.82	-1.90916	148.403	-3.36445
	150.343	-2.58349	152.043	-1.66851	153.643	-1.69678	151	-1.65071	158.061	-1.83088	154.866	-0.46357	154.925	-1.90771	148.513	-3.3644
	150.448	-2.58178	152.149	-1.66933	153.752	-1.69724	151.107	-1.64832	158.167	-1.83083	154.976	-0.46088	155.029	-1.90916	148.623	-3.36418
	150.555	-2.57879	152.256	-1.66883	153.859	-1.69491	151.217	-1.64665	158.273	-1.83114	155.083	-0.46003	155.134	-1.90515	148.733	-3.36263
	150.663	-2.57833	152.363	-1.6651	153.966	-1.69343	151.328	-1.64408	158.379	-1.82678	155.19	-0.46024	155.239	-1.90511	148.841	-3.36498
	150.769	-2.57728	152.469	-1.66485	154.076	-1.69107	151.436	-1.64217	158.487	-1.8215	155.298	-0.4566	155.348	-1.90143	148.946	-3.3636
	150.876	-2.57378	152.577	-1.66675	154.182	-1.6893	151.548	-1.64314	158.591	-1.82304	155.407	-0.45595	155.452	-1.90242	149.052	-3.36165
	150.986	-2.57339	152.683	-1.66616	154.289	-1.6878	151.656	-1.64052	158.699	-1.82126	155.513	-0.45306	155.556	-1.8987	149.16	-3.36171
	151.093	-2.57103	152.792	-1.6653	154.395	-1.68801	151.765	-1.64005	158.804	-1.82127	155.622	-0.45388	155.659	-1.89982	149.265	-3.36238
	151.2	-2.56926	152.9	-1.66166	154.501	-1.68731	151.877	-1.63857	158.912	-1.81959	155.73	-0.45401	155.765	-1.90022	149.374	-3.36465
	151.309	-2.56907	153.008	-1.66022	154.61	-1.68485	151.985	-1.63492	159.02	-1.81723	155.838	-0.45403	155.873	-1.89706	149.482	-3.36487
	151.42	-2.57354	153.113	-1.6583	154.718	-1.68133	152.096	-1.63235	159.126	-1.81497	155.948	-0.45244	155.983	-1.89476	149.589	-3.36281
	151.529	-2.57477	153.22	-1.65778	154.824	-1.68093	152.207	-1.63314	159.232	-1.81492	156.055	-0.45175	156.09	-1.89661	149.7	-3.36133
	151.636	-2.56997	153.327	-1.65576	154.93	-1.68298	152.32	-1.63213	159.335	-1.81395	156.162	-0.44953	156.199	-1.89717	149.812	-3.36619
	151.745	-2.56816	153.437	-1.65387	155.038	-1.67998	152.431	-1.6281	159.44	-1.81173	156.271	-0.44852	156.309	-1.89559	149.92	-3.36311
	151.856	-2.57007	153.545	-1.65108	155.144	-1.67616	152.543	-1.62748	159.547	-1.80879	156.379	-0.44832	156.416	-1.89484	150.03	-3.36036
	151.966	-2.56802	153.652	-1.65093	155.251	-1.67618	152.657	-1.62924	159.656	-1.80438	156.487	-0.44601	156.524	-1.89116	150.142	-3.35905
	152.075	-2.56708	153.762	-1.65391	155.362	-1.6754	152.768	-1.62709	159.763	-1.80138	156.596	-0.44553	156.632	-1.88958	150.25	-3.36189
	152.186	-2.56672	153.87	-1.65276	155.468	-1.67235	152.88	-1.62681	159.872	-1.80272	156.705	-0.44477	156.738	-1.89156	150.357	-3.35986
	152.297	-2.56309	153.977	-1.65066	155.575	-1.67282	152.991	-1.62595	159.981	-1.80012	156.814	-0.44462	156.843	-1.8889	150.465	-3.35889
	152.407	-2.56246	154.086	-1.64763	155.679	-1.67024	153.098	-1.62566	160.088	-1.79916	156.921	-0.44646	156.949	-1.89238	150.571	-3.35735
	152.518	-2.56413	154.195	-1.64882	155.786	-1.67093	153.207	-1.6231	160.195	-1.79619	157.03	-0.44172	157.056	-1.88986	150.68	-3.3528
	152.629	-2.56074	154.302	-1.6483	155.895	-1.66769	153.315	-1.62149	160.303	-1.79461	157.141	-0.44036	157.164	-1.88539	150.787	-3.35435
	152.739	-2.55905	154.409	-1.64594	156.003	-1.66614	153.427	-1.61935	160.411	-1.79182	157.25	-0.43758	157.275	-1.88408	150.893	-3.35689
	152.849	-2.56096	154.516	-1.64511	156.109	-1.66625	153.535	-1.62091	160.52	-1.79268	157.36	-0.43541	157.381	-1.88369	151.001	-3.35412
	152.956	-2.55939	154.622	-1.6451	156.219	-1.66522	153.644	-1.61943	160.63	-1.79195	157.472	-0.43471	157.49	-1.88313	151.109	-3.35444
	153.064	-2.55452	154.73	-1.64401	156.326	-1.66386	153.755	-1.61155	160.739	-1.7917	157.582	-0.43265	157.597	-1.88215	151.218	-3.35569
	153.172	-2.55775	154.837	-1.64318	156.432	-1.66195	153.866	-1.61345	160.849	-1.78643	157.692	-0.43104	157.704	-1.88018	151.328	-3.35622
	153.279	-2.55742	154.944	-1.64166	156.542	-1.65637	153.973	-1.614	160.958	-1.78477	157.802	-0.42854	157.813	-1.87979	151.436	-3.35611
	153.389	-2.55201	155.051	-1.6404	156.651	-1.65515	154.083	-1.61228	161.068	-1.7835	157.911	-0.42583	157.92	-1.87924	151.545	-3.3547
	153.499	-2.55317	155.158	-1.63737	156.758	-1.65542	154.19	-1.60974	161.179	-1.78159	158.018	-0.42651	158.027	-1.87668	151.653	-3.35453
	153.607	-2.5513	155.264	-1.63827	156.863	-1.65343	154.297	-1.60913	161.288	-1.77565	158.126	-0.42376	158.135	-1.87606	151.761	-3.35486
	153.712	-2.54784	155.373	-1.63548	156.969	-1.65102	154.404	-1.60549	161.399	-1.77279	158.233	-0.4229	158.24	-1.87468	151.872	-3.3574
	153.821	-2.54628	155.479	-1.6337	157.077	-1.64688	154.511	-1.6047	161.51	-1.77061	158.341	-0.42273	158.346	-1.87541	151.979	-3.35578
	153.929	-2.54583	155.587	-1.6347	157.186	-1.64566	154.616	-1.60495	161.622	-1.77042	158.45	-0.42169	158.453	-1.87341	152.087	-3.35366
	154.037	-2.5452	155.694	-1.63056	157.294	-1.64574	154.724	-1.60084	161.732	-1.77149	158.558	-0.41731	158.558	-1.87164	152.198	-3.35262
	154.143	-2.54577	155.801	-1.62812	157.401	-1.64521	154.83	-1.60007	161.842	-1.76887	158.667	-0.41485	158.666	-1.87244	152.304	-3.35444
	154.25	-2.54294	155.912	-1.62811	157.51	-1.64502	154.936	-1.59826	161.95	-1.76447	158.776	-0.41501	158.772	-1.86722	152.411	-3.35542
	154.358	-2.54199	156.02	-1.62781	157.616	-1.64355	155.045	-1.5986	162.057	-1.76172	158.883	-0.41434	158.879	-1.86634	152.519	-3.35425
	154.466	-2.54115	156.126	-1.6254	157.724	-1.6398	155.152	-1.59298	162.165	-1.76218	158.989	-0.41223	158.985	-1.86421	152.63	-3.35328
	154.574	-2.53922	156.236	-1.62455	157.833	-1.63502	155.26	-1.59198	162.274	-1.76101	159.097	-0.41371	159.093	-1.86284	152.738	-3.35252
	154.682	-2.54027	156.345	-1.62451	157.939	-1.63461	155.371	-1.58867	162.381	-1.75907	159.203	-0.40956	159.199	-1.86399	152.845	-3.35454
	154.788	-2.53596	156.454	-1.62273	158.046	-1.6335	155.48	-1.58926	162.49	-1.75314	159.31	-0.4087	159.302	-1.86409	152.952	-3.35237
	154.894	-2.53681	156.565	-1.62024	158.152	-1.63016	155.591	-1.58828	162.598	-1.75309	159.415	-0.40671	159.408	-1.86134	153.059	-3.35191
	155.003	-2.5346	156.676	-1.61872	158.258	-1.62826	155.7	-1.58656	162.708	-1.74935	159.522	-0.4056	159.513	-1.86177	153.168	-3.34921
	155.112	-2.53555	156.786	-1.61655	158.365	-1.6261	155.81	-1.5861	162.817	-1.7485	159.628	-0.40341	159.618	-1.86174	153.276	-3.34876
	155.222	-2.53798	156.897	-1.61622	158.47	-1.62461	155.92	-1.58492	162.924	-1.74547	159.735	-0.40114	159.725	-1.85899	153.381	-3.35054
	155.334	-2.53546	157.007	-1.61336	158.575	-1.6242	156.027	-1.57869	163.033	-1.74171	159.842	-0.39959	159.83	-1.85693	153.488	-3.34614
	155.442	-2.53762	157.118	-1.61267	158.684	-1.62207	156.137	-1.57465	163.143	-1.74196	159.95	-0.39892	159.94	-1.85635	153.596	-3.3483
	155.551	-2.53526	157.23	-1.61031	158.791	-1.61995	156.248	-1.57373	163.25	-1.74021	160.058	-0.39637	160.048	-1.85826	153.705	-3.34911
	155.66	-2.53171	157.34	-1.60973	158.896	-1.61827	156.359	-1.57233	163.36	-1.73908	160.164	-0.39542	160.155	-1.85469	153.814	-3.34916
	155.769	-2.52779	157.451	-1.60847	159.005	-1.61422	156.469	-1.57166	163.466	-1.73475	160.274	-0.39434	160.263	-1.85539	153.921	-3.34898
	155.88	-2.52956	157.563	-1.60532	159.113	-1.61149	156.579	-1.56866	163.571	-1.73423	160.381	-0.39252	160.367	-1.85201	154.027	-3.34903
	155.993	-2.52701	157.672	-1.60682	159.22	-1.61058	156.69	-1.56581	163.676	-1.7305	160.49	-0.39174	160.473	-1.85232	154.134	-3.34847
	156.101	-2.52556	157.781	-1.60555	159.329	-1.60868	156.799	-1.56415	163.781	-1.72684	160.601	-0.38975	160.58	-1.85255	154.241	-3.34812
	156.21	-2.52311	157.89	-1.60415	159.437	-1.60711	156.911	-1.56274	163.889	-1.72585	160.711	-0.39018	160.686	-1.85357	154.347	-3.34783
	156.319	-2.52406	157.999	-1.60351	159.545	-1.60612	157.022	-1.55995	163.999	-1.7231	160.818	-0.38613	160.793	-1.85148	154.452	-3.34726
	156.427	-2.5244	158.11	-1.5983	159.655	-1.60411	157.133	-1.55617	164.105	-1.72163	160.928	-0.38127	160.897	-1.8524	154.559	-3.34697
	156.538	-2.5248	158.219	-1.59642	159.764	-1.60273	157.245	-1.55366	164.213	-1.71808	161.037	-0.38248	161.003	-1.849	154.668	-3.34268
	156.648	-2.51844	158.327	-1.5943	159.876	-1.60075	157.355	-1.54987	164.322	-1.72121	161.147	-0.37944	161.111	-1.85094	154.776	-3.3464
	156.756	-2.51784	158.438	-1.59361	159.986	-1.59651	157.467	-1.54831	164.427	-1.71822	161.258	-0.37695	161.22	-1.84888	154.883	-3.34374
	156.862	-2.51718	158.546	-1.59239	160.096	-1.59516	157.577	-1.54552	164.533	-1.71794	161.369	-0.37515	161.327	-1.84542	154.992	-3.34502
	156.97	-2.517	158.657	-1.59257	160.21	-1.59271	157.685	-1.54172	164.64	-1.71587	161.481	-0.37154	161.434	-1.8446	155.102	-3.34537
	157.079	-2.51678	158.766	-1.58789	160.323	-1.59213	157.796	-1.54397	164.746	-1.70941	161.594	-0.36961	161.544	-1.84431	155.213	-3.34285
	157.19	-2.51382	158.875	-1.58633	160.435	-1.5912	157.905	-1.53818	164.851	-1.70571	161.705	-0.36859	161.651	-1.84397	155.324	-3.3429
	157.296	-2.51388	158.982	-1.58657	160.548	-1.58787	158.013	-1.53688	164.955	-1.70516	161.817	-0.36778	161.758	-1.84152	155.433	-3.33966
	157.404	-2.51404	159.091	-1.58297	160.662	-1.58586	158.123	-1.53791	165.06	-1.70306	161.929	-0.36657	161.868	-1.84319	155.54	-3.34223
	157.512	-2.51277	159.198	-1.5798	160.774	-1.58631	158.233	-1.53564	165.167	-1.70126	162.037	-0.36411	161.971	-1.8411	155.651	-3.34424
	157.619	-2.51392	159.305	-1.57943	160.888	-1.58232	158.343	-1.53133	165.272	-1.69936	162.148	-0.35984	162.074	-1.84206	155.761	-3.34154
	157.727	-2.51302	159.412	-1.57861	160.998	-1.57877	158.452	-1.53086	165.374	-1.69996	162.259	-0.3592	162.177	-1.8403	155.871	-3.34238
	157.837	-2.50839	159.519	-1.576	161.112	-1.57924	158.561	-1.52903	165.48	-1.69678	162.368	-0.3562	162.28	-1.83909	155.981	-3.33893
	157.945	-2.51091	159.629	-1.57354	161.226	-1.57746	158.672	-1.52518	165.584	-1.6938	162.48	-0.35419	162.384	-1.84129	156.088	-3.33868
	158.054	-2.50596	159.737	-1.57085	161.336	-1.57306	158.781	-1.52487	165.691	-1.69045	162.589	-0.35115	162.486	-1.8413	156.2	-3.34003
	158.16	-2.5051	159.847	-1.56721	161.451	-1.57367	158.889	-1.5237	165.798	-1.68693	162.7	-0.35143	162.591	-1.83964	156.311	-3.34164
	158.266	-2.50286	159.957	-1.5686	161.566	-1.5737	158.999	-1.52142	165.905	-1.68372	162.813	-0.35118	162.697	-1.83886	156.419	-3.34013
	158.376	-2.50025	160.068	-1.56541	161.676	-1.56947	159.111	-1.51948	166.013	-1.68317	162.921	-0.34691	162.799	-1.83772	156.53	-3.33768
	158.486	-2.50072	160.178	-1.56293	161.789	-1.56936	159.22	-1.51801	166.118	-1.68131	163.029	-0.34672	162.902	-1.83855	156.641	-3.33892
	158.596	-2.49759	160.288	-1.56111	161.904	-1.56651	159.33	-1.51621	166.222	-1.67689	163.14	-0.34446	163.006	-1.83558	156.75	-3.33587
	158.707	-2.49789	160.398	-1.56024	162.014	-1.56381	159.44	-1.51128	166.33	-1.67526	163.247	-0.34063	163.11	-1.83558	156.861	-3.33399
	158.815	-2.49744	160.507	-1.55704	162.125	-1.56198	159.55	-1.51118	166.436	-1.67316	163.353	-0.33848	163.214	-1.83251	156.972	-3.335
	158.92	-2.49209	160.618	-1.55478	162.236	-1.55841	159.661	-1.50866	166.543	-1.67029	163.459	-0.3373	163.313	-1.83334	157.084	-3.33309
	159.029	-2.49033	160.729	-1.55272	162.346	-1.55629	159.768	-1.50264	166.651	-1.67071	163.566	-0.33738	163.412	-1.83335	157.194	-3.33392
	159.139	-2.48995	160.839	-1.55364	162.458	-1.55663	159.879	-1.50299	166.759	-1.66919	163.672	-0.33587	163.513	-1.83169	157.303	-3.33157
	159.247	-2.48888	160.948	-1.54956	162.567	-1.55342	159.993	-1.50087	166.865	-1.66682	163.778	-0.33207	163.612	-1.83235	157.41	-3.33091
	159.353	-2.48787	161.058	-1.54758	162.68	-1.55216	160.103	-1.50005	166.972	-1.66244	163.886	-0.33075	163.711	-1.83327	157.518	-3.33164
	159.462	-2.48917	161.167	-1.54655	162.792	-1.54791	160.216	-1.49814	167.081	-1.66523	163.993	-0.32814	163.812	-1.83131	157.626	-3.33156
	159.572	-2.48813	161.28	-1.54534	162.903	-1.54695	160.326	-1.49786	167.187	-1.6606	164.098	-0.32641	163.913	-1.83188	157.734	-3.33134
	159.681	-2.48577	161.39	-1.54352	163.014	-1.54515	160.436	-1.49366	167.294	-1.65581	164.204	-0.3228	164.013	-1.83077	157.845	-3.33072
	159.792	-2.48802	161.503	-1.54376	163.125	-1.544	160.546	-1.49178	167.401	-1.65247	164.313	-0.32594	164.116	-1.82813	157.953	-3.33117
	159.903	-2.48301	161.616	-1.54113	163.232	-1.54082	160.657	-1.49001	167.506	-1.64856	164.417	-0.31896	164.219	-1.82716	158.062	-3.32845
	160.016	-2.4815	161.726	-1.53778	163.341	-1.54107	160.768	-1.48905	167.614	-1.64687	164.52	-0.3175	164.323	-1.82684	158.17	-3.32687
	160.125	-2.48105	161.838	-1.5361	163.446	-1.53693	160.88	-1.48734	167.719	-1.64454	164.628	-0.31604	164.427	-1.82345	158.275	-3.32713
	160.235	-2.48128	161.95	-1.53244	163.553	-1.53389	160.99	-1.48353	167.825	-1.64329	164.734	-0.3147	164.529	-1.82405	158.382	-3.32725
	160.347	-2.48066	162.061	-1.53155	163.657	-1.53261	161.105	-1.48129	167.932	-1.64278	164.84	-0.31374	164.632	-1.82363	158.488	-3.32866
	160.458	-2.47983	162.17	-1.53028	163.762	-1.53234	161.219	-1.48283	168.039	-1.64177	164.945	-0.31327	164.734	-1.82259	158.593	-3.32486
	160.57	-2.47606	162.281	-1.52841	163.868	-1.53221	161.33	-1.48122	168.148	-1.64079	165.048	-0.31184	164.834	-1.82087	158.702	-3.32501
	160.682	-2.47345	162.391	-1.52815	163.977	-1.53016	161.442	-1.47842	168.256	-1.63613	165.156	-0.30869	164.938	-1.81928	158.809	-3.32432
	160.79	-2.47003	162.503	-1.52865	164.083	-1.52676	161.556	-1.47944	168.363	-1.63269	165.262	-0.30685	165.038	-1.81687	158.914	-3.32445
	160.899	-2.47033	162.614	-1.52689	164.191	-1.52666	161.667	-1.47584	168.471	-1.63192	165.369	-0.3052	165.139	-1.81704	159.021	-3.32474
	161.007	-2.46858	162.725	-1.52358	164.299	-1.52587	161.777	-1.47024	168.575	-1.63053	165.477	-0.30325	165.241	-1.81767	159.127	-3.32283
	161.117	-2.46939	162.837	-1.52137	164.407	-1.52215	161.889	-1.46703	168.679	-1.63093	165.586	-0.30095	165.342	-1.81438	159.231	-3.32346
	161.229	-2.46857	162.947	-1.51822	164.515	-1.52128	161.998	-1.46687	168.786	-1.63089	165.692	-0.29829	165.446	-1.80805	159.338	-3.3227
	161.337	-2.46357	163.057	-1.51548	164.622	-1.51766	162.109	-1.46609	168.89	-1.62985	165.8	-0.29681	165.55	-1.80947	159.446	-3.31805
	161.449	-2.45885	163.168	-1.51488	164.729	-1.51487	162.22	-1.46107	168.998	-1.62386	165.909	-0.29497	165.653	-1.8085	159.553	-3.3185
	161.562	-2.45836	163.277	-1.51465	164.834	-1.51483	162.33	-1.45821	169.105	-1.6214	166.016	-0.29368	165.758	-1.80819	159.662	-3.31639
	161.675	-2.45668	163.388	-1.51449	164.939	-1.51025	162.439	-1.45826	169.212	-1.62032	166.121	-0.29111	165.862	-1.80382	159.771	-3.3159
	161.786	-2.45487	163.496	-1.51436	165.043	-1.51062	162.548	-1.45481	169.321	-1.61779	166.231	-0.29092	165.965	-1.8007	159.881	-3.31508
	161.896	-2.4536	163.602	-1.51092	165.149	-1.50906	162.66	-1.45489	169.428	-1.61708	166.339	-0.2876	166.064	-1.79842	159.991	-3.3147
	162.008	-2.45171	163.711	-1.50924	165.256	-1.5062	162.769	-1.45622	169.533	-1.61422	166.447	-0.28513	166.165	-1.79785	160.099	-3.31201
	162.12	-2.45144	163.821	-1.5083	165.361	-1.50528	162.878	-1.45126	169.639	-1.61086	166.555	-0.28303	166.267	-1.79835	160.207	-3.31362
	162.23	-2.45276	163.929	-1.50785	165.469	-1.50408	162.989	-1.44983	169.75	-1.60978	166.664	-0.28388	166.37	-1.7948	160.316	-3.31101
	162.338	-2.44972	164.04	-1.50252	165.578	-1.50373	163.097	-1.4495	169.856	-1.60877	166.773	-0.28276	166.472	-1.79305	160.424	-3.31214
	162.447	-2.4478	164.15	-1.50108	165.686	-1.49842	163.205	-1.4446	169.967	-1.61007	166.88	-0.28008	166.573	-1.78924	160.535	-3.31183
	162.556	-2.44271	164.259	-1.5009	165.795	-1.49673	163.311	-1.44515	170.074	-1.60298	166.988	-0.27665	166.676	-1.7871	160.647	-3.30455
	162.667	-2.44123	164.368	-1.5008	165.907	-1.49472	163.418	-1.44352	170.183	-1.59989	167.095	-0.27594	166.779	-1.78701	160.755	-3.3077
	162.779	-2.43836	164.475	-1.4997	166.014	-1.4936	163.525	-1.44072	170.289	-1.59915	167.201	-0.2748	166.879	-1.78399	160.866	-3.30661
	162.888	-2.43679	164.582	-1.49702	166.122	-1.49328	163.632	-1.44072	170.394	-1.59891	167.31	-0.27529	166.986	-1.78094	160.974	-3.30345
	162.999	-2.43716	164.692	-1.49616	166.229	-1.49028	163.739	-1.43716	170.5	-1.5937	167.417	-0.27434	167.089	-1.77792	161.083	-3.30101
	163.11	-2.43706	164.799	-1.49254	166.337	-1.48801	163.848	-1.43605	170.608	-1.59222	167.522	-0.27092	167.194	-1.77688	161.195	-3.30154
	163.22	-2.4346	164.906	-1.49073	166.445	-1.48463	163.957	-1.43326	170.713	-1.58947	167.63	-0.27166	167.297	-1.77654	161.306	-3.30332
	163.329	-2.43074	165.013	-1.48877	166.551	-1.48254	164.066	-1.43305	170.822	-1.58846	167.736	-0.26944	167.399	-1.77225	161.414	-3.29756
	163.438	-2.43299	165.121	-1.48867	166.658	-1.47948	164.173	-1.43218	170.93	-1.58581	167.843	-0.26679	167.502	-1.76906	161.523	-3.29427
	163.547	-2.42896	165.229	-1.48893	166.764	-1.47878	164.282	-1.4301	171.039	-1.58288	167.951	-0.26622	167.605	-1.76895	161.628	-3.29372
	163.656	-2.42619	165.336	-1.4881	166.87	-1.47638	164.391	-1.42737	171.148	-1.5807	168.058	-0.2639	167.708	-1.76713	161.733	-3.29381
	163.763	-2.42312	165.445	-1.48734	166.978	-1.47409	164.501	-1.42183	171.253	-1.57835	168.166	-0.26163	167.813	-1.76255	161.842	-3.29211
	163.87	-2.42199	165.553	-1.48079	167.086	-1.47397	164.61	-1.42034	171.361	-1.57597	168.275	-0.26117	167.918	-1.75993	161.95	-3.29202
	163.978	-2.42049	165.661	-1.47988	167.193	-1.47097	164.718	-1.41832	171.468	-1.57724	168.382	-0.25948	168.021	-1.75209	162.059	-3.29056
	164.085	-2.41967	165.771	-1.47776	167.3	-1.46937	164.828	-1.41678	171.573	-1.57412	168.489	-0.25631	168.127	-1.75129	162.167	-3.28984
	164.192	-2.41728	165.882	-1.47687	167.406	-1.46919	164.938	-1.41432	171.683	-1.57151	168.596	-0.255	168.234	-1.7458	162.275	-3.28824
	164.298	-2.4171	165.991	-1.47425	167.51	-1.46944	165.049	-1.41177	171.791	-1.56839	168.702	-0.2521	168.339	-1.74307	162.384	-3.28769
	164.403	-2.41485	166.099	-1.47166	167.616	-1.4668	165.158	-1.41105	171.898	-1.56668	168.81	-0.25194	168.446	-1.74012	162.495	-3.2836
	164.506	-2.41151	166.207	-1.4725	167.722	-1.46528	165.266	-1.40877	172.004	-1.56493	168.917	-0.25187	168.552	-1.74155	162.603	-3.28092
	164.613	-2.41069	166.314	-1.47267	167.829	-1.46425	165.377	-1.40791	172.112	-1.56336	169.025	-0.24941	168.656	-1.73838	162.713	-3.28139
	164.72	-2.40459	166.42	-1.46968	167.935	-1.46085	165.488	-1.40693	172.217	-1.56185	169.133	-0.24654	168.763	-1.73758	162.821	-3.28023
	164.826	-2.40558	166.527	-1.46728	168.039	-1.45938	165.6	-1.4029	172.325	-1.55987	169.239	-0.24638	168.87	-1.7332	162.927	-3.27924
	164.931	-2.40595	166.636	-1.46728	168.146	-1.45748	165.711	-1.4013	172.431	-1.55937	169.348	-0.24387	168.977	-1.72931	163.037	-3.27832
	165.033	-2.40469	166.745	-1.46655	168.255	-1.45534	165.822	-1.39777	172.539	-1.55914	169.457	-0.24055	169.085	-1.7273	163.145	-3.27763
	165.138	-2.40111	166.853	-1.46497	168.36	-1.45546	165.933	-1.39807	172.646	-1.55417	169.564	-0.23894	169.189	-1.72267	163.252	-3.27465
	165.242	-2.39798	166.961	-1.46125	168.468	-1.45326	166.042	-1.392	172.753	-1.5466	169.673	-0.23818	169.295	-1.72164	163.356	-3.2739
	165.347	-2.39798	167.069	-1.45871	168.574	-1.45265	166.15	-1.38969	172.862	-1.54731	169.783	-0.23652	169.401	-1.71795	163.461	-3.27426
	165.454	-2.39416	167.177	-1.45571	168.68	-1.45058	166.261	-1.38856	172.97	-1.54664	169.891	-0.23237	169.506	-1.71113	163.566	-3.26902
	165.563	-2.39399	167.285	-1.4537	168.79	-1.44745	166.372	-1.3859	173.077	-1.54795	170.001	-0.23068	169.614	-1.70829	163.672	-3.26588
	165.671	-2.39099	167.391	-1.45452	168.897	-1.44621	166.481	-1.3867	173.186	-1.54303	170.109	-0.22951	169.722	-1.7045	163.779	-3.26546
	165.78	-2.38793	167.497	-1.45046	169.006	-1.44545	166.591	-1.38161	173.294	-1.54085	170.22	-0.23007	169.829	-1.7036	163.891	-3.26134
	165.888	-2.38827	167.605	-1.44793	169.116	-1.44151	166.7	-1.37995	173.402	-1.53891	170.329	-0.22666	169.938	-1.70232	164.001	-3.2617
	165.995	-2.3863	167.711	-1.44642	169.223	-1.44075	166.806	-1.3806	173.51	-1.53523	170.437	-0.22248	170.045	-1.69515	164.11	-3.2624
	166.103	-2.38616	167.821	-1.44514	169.332	-1.44254	166.913	-1.37673	173.617	-1.53563	170.546	-0.22257	170.155	-1.69161	164.22	-3.25757
	166.21	-2.38442	167.928	-1.44415	169.441	-1.44231	167.021	-1.37587	173.725	-1.53252	170.655	-0.22163	170.264	-1.68795	164.33	-3.25686
	166.319	-2.38003	168.035	-1.44288	169.548	-1.43768	167.129	-1.3738	173.833	-1.52911	170.761	-0.21839	170.369	-1.68657	164.437	-3.25348
	166.43	-2.3766	168.145	-1.44291	169.658	-1.43378	167.235	-1.37078	173.939	-1.52841	170.871	-0.2155	170.478	-1.6852	164.546	-3.25064
	166.536	-2.37575	168.255	-1.43942	169.771	-1.43335	167.34	-1.36803	174.046	-1.5249	170.98	-0.21553	170.587	-1.68294	164.656	-3.248
	166.645	-2.37269	168.363	-1.43736	169.88	-1.43214	167.448	-1.36739	174.155	-1.52363	171.088	-0.21519	170.692	-1.67643	164.762	-3.24381
	166.756	-2.3717	168.473	-1.43723	169.99	-1.43114	167.555	-1.36839	174.261	-1.52206	171.197	-0.21572	170.798	-1.67423	164.87	-3.24323
	166.861	-2.3714	168.579	-1.43622	170.098	-1.42892	167.66	-1.36689	174.371	-1.52133	171.304	-0.21452	170.905	-1.67227	164.979	-3.24239
	166.97	-2.37004	168.687	-1.43511	170.21	-1.42811	167.765	-1.36299	174.48	-1.52237	171.414	-0.21054	171.012	-1.66722	165.089	-3.23861
	167.08	-2.37076	168.795	-1.43294	170.323	-1.42786	167.873	-1.36074	174.589	-1.51501	171.524	-0.20878	171.116	-1.66396	165.202	-3.23648
	167.187	-2.366	168.902	-1.42821	170.433	-1.42361	167.979	-1.35992	174.696	-1.51365	171.631	-0.20783	171.224	-1.66346	165.311	-3.23125
	167.297	-2.36304	169.011	-1.42655	170.542	-1.42046	168.087	-1.35696	174.805	-1.51164	171.739	-0.20609	171.334	-1.65978	165.421	-3.23155
	167.405	-2.35879	169.12	-1.42677	170.652	-1.41978	168.198	-1.35454	174.913	-1.50834	171.849	-0.20506	171.445	-1.65542	165.532	-3.2344
	167.51	-2.36073	169.228	-1.42607	170.76	-1.41914	168.307	-1.35576	175.021	-1.50851	171.953	-0.20424	171.552	-1.64981	165.642	-3.23204
	167.618	-2.35836	169.338	-1.42647	170.87	-1.41676	168.415	-1.35248	175.127	-1.50875	172.061	-0.20032	171.662	-1.646	165.755	-3.23109
	167.723	-2.35414	169.448	-1.4253	170.98	-1.41426	168.521	-1.34841	175.236	-1.50601	172.169	-0.1973	171.773	-1.64621	165.868	-3.2296
	167.831	-2.35367	169.557	-1.42182	171.084	-1.41684	168.627	-1.34678	175.345	-1.50505	172.276	-0.19602	171.882	-1.64065	165.982	-3.22566
	167.935	-2.3483	169.668	-1.42039	171.191	-1.4138	168.736	-1.34732	175.452	-1.50185	172.385	-0.19524	171.989	-1.63714	166.095	-3.22195
	168.041	-2.34749	169.779	-1.41914	171.298	-1.41068	168.845	-1.34605	175.557	-1.49888	172.492	-0.19247	172.097	-1.63703	166.204	-3.2205
	168.152	-2.34461	169.885	-1.41758	171.405	-1.4065	168.956	-1.34423	175.664	-1.49868	172.597	-0.19	172.204	-1.63179	166.314	-3.21965
	168.262	-2.34468	169.993	-1.41621	171.515	-1.40643	169.065	-1.34169	175.773	-1.49441	172.706	-0.18772	172.314	-1.63136	166.42	-3.21927
	168.369	-2.34377	170.1	-1.41535	171.621	-1.40419	169.175	-1.33567	175.879	-1.48753	172.812	-0.18598	172.423	-1.62856	166.525	-3.2117
	168.478	-2.33922	170.211	-1.41259	171.729	-1.40619	169.286	-1.33671	175.986	-1.48222	172.92	-0.18471	172.533	-1.62605	166.632	-3.21186
	168.585	-2.33579	170.318	-1.41072	171.838	-1.40457	169.396	-1.3345	176.094	-1.48376	173.03	-0.18317	172.645	-1.62108	166.74	-3.2093
	168.693	-2.33413	170.424	-1.41097	171.944	-1.40173	169.505	-1.33276	176.2	-1.4824	173.137	-0.17914	172.755	-1.6185	166.845	-3.21095
	168.803	-2.33251	170.531	-1.41119	172.052	-1.39797	169.613	-1.33129	176.308	-1.4809	173.247	-0.17765	172.867	-1.61726	166.952	-3.20684
	168.909	-2.32929	170.638	-1.40872	172.161	-1.39499	169.722	-1.33121	176.413	-1.47754	173.356	-0.17514	172.98	-1.61647	167.062	-3.20434
	169.017	-2.32576	170.745	-1.407	172.268	-1.39228	169.831	-1.32708	176.518	-1.47437	173.463	-0.17616	173.091	-1.61549	167.169	-3.20101
	169.128	-2.32383	170.855	-1.40436	172.376	-1.39263	169.94	-1.32472	176.625	-1.47181	173.571	-0.17099	173.205	-1.61065	167.277	-3.20044
	169.236	-2.32278	170.964	-1.40251	172.484	-1.39096	170.049	-1.32325	176.732	-1.47038	173.679	-0.1697	173.316	-1.60773	167.385	-3.19522
	169.344	-2.32004	171.071	-1.40119	172.591	-1.38986	170.159	-1.32137	176.84	-1.46811	173.787	-0.16824	173.43	-1.60645	167.491	-3.1974
	169.454	-2.31879	171.179	-1.39836	172.699	-1.38761	170.27	-1.31716	176.949	-1.46492	173.897	-0.16498	173.539	-1.60239	167.598	-3.19716
	169.561	-2.31843	171.285	-1.39685	172.81	-1.38774	170.379	-1.31593	177.055	-1.4632	174.006	-0.16461	173.649	-1.5984	167.705	-3.19451
	169.669	-2.31582	171.393	-1.39561	172.92	-1.38675	170.487	-1.31325	177.164	-1.46013	174.116	-0.16154	173.759	-1.59813	167.814	-3.19121
	169.781	-2.31355	171.502	-1.39643	173.031	-1.38685	170.596	-1.31025	177.273	-1.45941	174.228	-0.15657	173.871	-1.5963	167.923	-3.18764
	169.887	-2.31291	171.608	-1.3937	173.138	-1.38202	170.704	-1.30786	177.38	-1.45918	174.337	-0.15558	173.982	-1.59338	168.03	-3.18405
	169.999	-2.31054	171.714	-1.39405	173.247	-1.37858	170.815	-1.30598	177.487	-1.45215	174.448	-0.15477	174.093	-1.58936	168.139	-3.18267
	170.108	-2.30512	171.818	-1.38986	173.359	-1.37761	170.927	-1.30289	177.594	-1.45186	174.559	-0.15328	174.205	-1.58993	168.249	-3.18374
	170.22	-2.30849	171.922	-1.38826	173.469	-1.37684	171.035	-1.29839	177.701	-1.44833	174.666	-0.14858	174.322	-1.58844	168.357	-3.18236
	170.33	-2.30632	172.029	-1.38639	173.579	-1.37302	171.143	-1.29739	177.808	-1.44711	174.776	-0.14611	174.436	-1.58493	168.465	-3.18158
	170.436	-2.30111	172.137	-1.3869	173.689	-1.37407	171.25	-1.29703	177.916	-1.44555	174.888	-0.14689	174.551	-1.58463	168.575	-3.17997
	170.545	-2.30179	172.244	-1.38448	173.797	-1.37385	171.361	-1.29423	178.024	-1.44325	174.995	-0.14484	174.664	-1.58362	168.685	-3.17644
	170.654	-2.30052	172.354	-1.3796	173.907	-1.37063	171.473	-1.29247	178.134	-1.4419	175.106	-0.14101	174.776	-1.58423	168.798	-3.1758
	170.762	-2.30008	172.461	-1.37899	174.015	-1.36744	171.582	-1.28942	178.243	-1.44154	175.215	-0.13779	174.888	-1.58115	168.906	-3.17466
	170.871	-2.29667	172.567	-1.37799	174.125	-1.36631	171.692	-1.2843	178.353	-1.43826	175.323	-0.13464	175	-1.57677	169.016	-3.17358
	170.98	-2.29532	172.676	-1.37716	174.235	-1.36513	171.803	-1.28218	178.463	-1.43407	175.433	-0.13147	175.113	-1.57806	169.128	-3.17274
	171.087	-2.29	172.784	-1.37412	174.342	-1.36415	171.912	-1.28137	178.57	-1.43128	175.543	-0.13084	175.227	-1.57443	169.236	-3.17106
	171.197	-2.29032	172.894	-1.37317	174.452	-1.3609	172.022	-1.27743	178.681	-1.43009	175.653	-0.1267	175.341	-1.5731	169.345	-3.1675
	171.306	-2.28982	173.004	-1.37201	174.562	-1.35801	172.13	-1.27346	178.792	-1.42947	175.763	-0.12699	175.454	-1.5705	169.454	-3.16626
	171.416	-2.2881	173.115	-1.36879	174.668	-1.3571	172.241	-1.27259	178.901	-1.42554	175.873	-0.12557	175.567	-1.57189	169.562	-3.16434
	171.525	-2.28251	173.227	-1.36826	174.776	-1.35682	172.354	-1.27054	179.01	-1.42145	175.982	-0.12308	175.679	-1.57007	169.672	-3.1634
	171.632	-2.27903	173.338	-1.36452	174.886	-1.35274	172.463	-1.26599	179.117	-1.42323	176.09	-0.12016	175.79	-1.57039	169.781	-3.16115
	171.74	-2.28006	173.451	-1.36061	174.993	-1.35384	172.572	-1.26297	179.225	-1.41891	176.197	-0.11609	175.902	-1.56835	169.888	-3.1573
	171.851	-2.27991	173.562	-1.3612	175.1	-1.35096	172.683	-1.26071	179.336	-1.41562	176.306	-0.11655	176.014	-1.56676	169.998	-3.15723
	171.962	-2.27704	173.672	-1.35918	175.206	-1.34984	172.792	-1.25775	179.443	-1.4146	176.413	-0.11229	176.124	-1.56604	170.107	-3.15498
	172.07	-2.27508	173.782	-1.35805	175.314	-1.34711	172.904	-1.25405	179.552	-1.41333	176.522	-0.11231	176.235	-1.56578	170.218	-3.15324
	172.182	-2.27153	173.893	-1.35676	175.424	-1.34583	173.018	-1.25362	179.662	-1.40658	176.631	-0.10798	176.346	-1.56562	170.327	-3.15297
	172.292	-2.26999	174.005	-1.3568	175.53	-1.34547	173.13	-1.2511	179.769	-1.40542	176.737	-0.10584	176.456	-1.56383	170.433	-3.15488
	172.402	-2.26471	174.118	-1.3552	175.639	-1.3425	173.241	-1.24984	179.879	-1.40357	176.845	-0.10293	176.569	-1.56492	170.542	-3.15474
	172.51	-2.26273	174.231	-1.35305	175.747	-1.33836	173.354	-1.24798	179.988	-1.40155	176.956	-0.10106	176.678	-1.56382	170.651	-3.15394
	172.618	-2.26111	174.345	-1.3501	175.855	-1.33708	173.465	-1.24482	180.097	-1.39727	177.063	-0.09697	176.79	-1.56029	170.76	-3.15276
	172.728	-2.2598	174.458	-1.34929	175.963	-1.33457	173.576	-1.24047	180.207	-1.39599	177.171	-0.09618	176.903	-1.55618	170.869	-3.15129
	172.838	-2.25859	174.571	-1.34493	176.072	-1.33397	173.685	-1.23451	180.315	-1.39567	177.281	-0.09685	177.014	-1.55369	170.979	-3.15263
	172.947	-2.25898	174.68	-1.34336	176.178	-1.33405	173.79	-1.23544	180.423	-1.39092	177.387	-0.09483	177.127	-1.55201	171.087	-3.15269
	173.057	-2.25747	174.792	-1.3421	176.286	-1.33369	173.899	-1.23439	180.531	-1.38834	177.494	-0.09137	177.24	-1.54977	171.198	-3.14794
	173.168	-2.25718	174.904	-1.34024	176.391	-1.33162	174.008	-1.23264	180.638	-1.38709	177.602	-0.08783	177.352	-1.54977	171.308	-3.15132
	173.279	-2.25154	175.014	-1.33773	176.499	-1.32941	174.119	-1.23057	180.746	-1.385	177.709	-0.08461	177.463	-1.54602	171.418	-3.1478
	173.391	-2.25152	175.125	-1.33947	176.609	-1.32838	174.232	-1.22564	180.856	-1.38254	177.816	-0.08189	177.572	-1.54217	171.529	-3.14365
	173.504	-2.24821	175.235	-1.33469	176.718	-1.32596	174.343	-1.22356	180.964	-1.37746	177.922	-0.08159	177.684	-1.54133	171.637	-3.14395
	173.615	-2.25083	175.344	-1.3351	176.828	-1.32571	174.456	-1.22297	181.074	-1.37678	178.031	-0.07932	177.797	-1.54	171.746	-3.14194
	173.725	-2.24729	175.452	-1.33352	176.94	-1.32345	174.568	-1.22281	181.18	-1.37496	178.139	-0.07698	177.91	-1.54268	171.856	-3.1393
	173.838	-2.24067	175.559	-1.33107	177.047	-1.32165	174.676	-1.21836	181.288	-1.37371	178.246	-0.07431	178.023	-1.53774	171.963	-3.13658
	173.952	-2.23792	175.668	-1.32775	177.155	-1.31801	174.787	-1.21464	181.397	-1.3728	178.357	-0.07202	178.138	-1.5368	172.074	-3.13344
	174.065	-2.23834	175.775	-1.3247	177.264	-1.31681	174.899	-1.21286	181.504	-1.36856	178.467	-0.06846	178.254	-1.53667	172.184	-3.13307
	174.178	-2.23643	175.883	-1.32157	177.372	-1.3173	175.007	-1.20897	181.612	-1.36531	178.575	-0.06533	178.367	-1.53809	172.292	-3.13046
	174.288	-2.23394	175.991	-1.32182	177.481	-1.31314	175.117	-1.20575	181.721	-1.35954	178.684	-0.06109	178.479	-1.53628	172.401	-3.12939
	174.401	-2.23314	176.101	-1.32322	177.589	-1.30877	175.225	-1.20476	181.828	-1.36002	178.793	-0.06067	178.595	-1.53066	172.51	-3.12896
	174.514	-2.22933	176.208	-1.31918	177.695	-1.30885	175.334	-1.20167	181.937	-1.35798	178.901	-0.05991	178.71	-1.52943	172.618	-3.13053
	174.623	-2.22775	176.317	-1.31774	177.806	-1.30624	175.441	-1.19936	182.046	-1.35643	179.012	-0.05695	178.825	-1.52988	172.729	-3.12689
	174.735	-2.22729	176.425	-1.31557	177.914	-1.30738	175.55	-1.19607	182.153	-1.35397	179.123	-0.0539	178.937	-1.52846	172.837	-3.12669
	174.847	-2.22704	176.534	-1.31353	178.024	-1.30578	175.659	-1.193	182.261	-1.35343	179.233	-0.05078	179.05	-1.52507	172.947	-3.12709
	174.959	-2.22159	176.641	-1.31095	178.133	-1.30255	175.767	-1.19067	182.37	-1.35102	179.344	-0.04732	179.163	-1.52597	173.057	-3.12592
	175.072	-2.22005	176.752	-1.31026	178.241	-1.29961	175.879	-1.18531	182.475	-1.34548	179.454	-0.04455	179.276	-1.52274	173.164	-3.12679
	175.181	-2.2204	176.864	-1.3082	178.351	-1.29668	175.989	-1.18621	182.584	-1.3443	179.564	-0.04555	179.388	-1.52423	173.274	-3.12673
	175.293	-2.2195	176.973	-1.30843	178.461	-1.29386	176.102	-1.18159	182.69	-1.34549	179.675	-0.04191	179.501	-1.52445	173.383	-3.12653
	175.404	-2.21918	177.083	-1.30447	178.57	-1.29321	176.215	-1.18031	182.798	-1.34361	179.787	-0.04242	179.613	-1.518	173.491	-3.12439
	175.513	-2.2171	177.193	-1.30301	178.682	-1.29082	176.325	-1.17693	182.907	-1.341	179.896	-0.03862	179.723	-1.51819	173.599	-3.12058
	175.621	-2.21059	177.302	-1.30409	178.791	-1.28784	176.436	-1.17507	183.015	-1.3361	180.006	-0.03542	179.834	-1.51577	173.707	-3.12041
	175.731	-2.21311	177.414	-1.29863	178.898	-1.28524	176.549	-1.1723	183.123	-1.33207	180.115	-0.03311	179.946	-1.512	173.815	-3.11938
	175.837	-2.21302	177.523	-1.29678	179.006	-1.28461	176.662	-1.16796	183.232	-1.33073	180.226	-0.03023	180.055	-1.51103	173.924	-3.11781
	175.946	-2.21094	177.631	-1.29633	179.115	-1.28225	176.775	-1.16302	183.339	-1.33008	180.337	-0.02901	180.167	-1.51184	174.035	-3.12119
	176.053	-2.20712	177.742	-1.29471	179.226	-1.28168	176.887	-1.16195	183.447	-1.32635	180.449	-0.02749	180.273	-1.50929	174.143	-3.11547
	176.158	-2.20467	177.854	-1.2921	179.337	-1.28149	176.999	-1.15669	183.555	-1.32433	180.559	-0.02618	180.384	-1.50872	174.253	-3.11427
	176.263	-2.20405	177.966	-1.29031	179.447	-1.27859	177.112	-1.15542	183.662	-1.31963	180.667	-0.02133	180.493	-1.50849	174.361	-3.11471
	176.368	-2.20379	178.077	-1.28838	179.559	-1.27764	177.226	-1.15315	183.77	-1.31942	180.779	-0.01753	180.599	-1.50543	174.47	-3.11485
	176.474	-2.20121	178.186	-1.28494	179.669	-1.27225	177.338	-1.15164	183.876	-1.31615	180.891	-0.0165	180.709	-1.50398	174.58	-3.11625
	176.583	-2.19781	178.298	-1.28465	179.779	-1.2699	177.452	-1.14746	183.982	-1.3112	181.003	-0.01631	180.822	-1.49721	174.686	-3.11064
	176.689	-2.19668	178.408	-1.2834	179.889	-1.27085	177.565	-1.14513	184.09	-1.31321	181.114	-0.01282	180.93	-1.49805	174.794	-3.11198
	176.797	-2.19629	178.518	-1.28039	180	-1.26792	177.677	-1.14369	184.199	-1.30858	181.223	-0.00932	181.04	-1.49702	174.903	-3.10864
	176.908	-2.19337	178.63	-1.27828	180.105	-1.26478	177.791	-1.14136	184.307	-1.30615	181.333	-0.00837	181.151	-1.49322	175.01	-3.10614
	177.016	-2.19339	178.743	-1.27651	180.213	-1.26256	177.905	-1.13807	184.416	-1.3066	181.442	-0.00726	181.261	-1.49249	175.119	-3.1001
	177.126	-2.19064	178.855	-1.27307	180.319	-1.26075	178.019	-1.13364	184.524	-1.30559	181.552	-0.00298	181.373	-1.49143	175.228	-3.1005
	177.237	-2.1888	178.967	-1.27167	180.427	-1.25867	178.132	-1.13099	184.631	-1.29948	181.663	-0.00059576	181.484	-1.48959	175.336	-3.09927
	177.346	-2.18747	179.076	-1.26767	180.535	-1.25791	178.244	-1.12972	184.741	-1.29854	181.774	-0.00010831	181.594	-1.48879	175.445	-3.09807
	177.457	-2.18527	179.185	-1.26587	180.641	-1.25715	178.358	-1.12733	184.846	-1.29574	181.886	-2.7075e-05	181.705	-1.48705	175.552	-3.09551
	177.566	-2.1835	179.297	-1.26496	180.749	-1.25369	178.471	-1.1268	184.953	-1.29558	181.999	0.00217	181.816	-1.48738	175.661	-3.09291
	177.678	-2.18497	179.408	-1.26348	180.858	-1.25066	178.585	-1.12222	185.06	-1.29561	182.109	0.00287	181.928	-1.48487	175.77	-3.09031
	177.79	-2.18327	179.518	-1.26223	180.966	-1.2494	178.698	-1.11858	185.168	-1.29049	182.22	0.00425	182.041	-1.4785	175.876	-3.08691
	177.903	-2.18119	179.631	-1.26277	181.076	-1.24967	178.809	-1.11878	185.276	-1.2924	182.331	0.00736	182.154	-1.48008	175.984	-3.08601
	178.015	-2.17824	179.74	-1.25828	181.187	-1.24813	178.92	-1.11525	185.384	-1.28818	182.442	0.01015	182.267	-1.47805	176.093	-3.08175
	178.128	-2.17607	179.852	-1.25548	181.294	-1.24745	179.032	-1.11217	185.491	-1.28349	182.551	0.01626	182.379	-1.47465	176.201	-3.07818
	178.238	-2.1739	179.964	-1.25311	181.401	-1.24126	179.145	-1.10859	185.599	-1.2806	182.66	0.0178	182.492	-1.47356	176.308	-3.07705
	178.353	-2.1739	180.073	-1.2528	181.506	-1.23902	179.258	-1.10521	185.708	-1.2792	182.768	0.01656	182.607	-1.47131	176.414	-3.07706
	178.466	-2.16846	180.182	-1.25119	181.613	-1.23759	179.373	-1.10369	185.819	-1.27922	182.879	0.02186	182.719	-1.46558	176.524	-3.07263
	178.579	-2.17066	180.292	-1.24984	181.721	-1.23446	179.487	-1.10353	185.928	-1.27716	182.992	0.02413	182.834	-1.46334	176.634	-3.07043
	178.694	-2.16974	180.403	-1.24572	181.829	-1.23397	179.599	-1.10083	186.037	-1.27522	183.102	0.02826	182.949	-1.4635	176.746	-3.06957
	178.806	-2.16878	180.516	-1.24398	181.936	-1.23165	179.711	-1.09814	186.146	-1.27087	183.211	0.02886	183.064	-1.46222	176.857	-3.06605
	178.918	-2.16604	180.626	-1.24232	182.044	-1.23087	179.824	-1.09816	186.254	-1.26715	183.321	0.03175	183.175	-1.45753	176.968	-3.06169
	179.03	-2.16535	180.738	-1.24164	182.151	-1.22769	179.937	-1.09649	186.364	-1.26604	183.431	0.03429	183.287	-1.45599	177.082	-3.06299
	179.143	-2.16233	180.852	-1.24045	182.26	-1.22699	180.049	-1.09031	186.469	-1.26107	183.543	0.03864	183.4	-1.45532	177.194	-3.06066
	179.256	-2.15894	180.964	-1.23648	182.371	-1.22737	180.162	-1.08863	186.578	-1.25933	183.652	0.03977	183.512	-1.45131	177.306	-3.05784
	179.366	-2.15559	181.076	-1.23449	182.479	-1.22438	180.272	-1.08725	186.688	-1.25843	183.763	0.04379	183.623	-1.4509	177.418	-3.05624
	179.477	-2.15874	181.186	-1.23223	182.59	-1.22087	180.385	-1.08178	186.797	-1.25866	183.871	0.04463	183.735	-1.44991	177.528	-3.05428
	179.586	-2.15606	181.299	-1.23109	182.699	-1.21998	180.497	-1.08203	186.908	-1.25567	183.978	0.04697	183.845	-1.44785	177.639	-3.05246
	179.698	-2.15423	181.412	-1.22948	182.807	-1.21855	180.608	-1.08133	187.019	-1.25371	184.086	0.05113	183.955	-1.44465	177.751	-3.04814
	179.809	-2.15297	181.525	-1.22764	182.918	-1.2164	180.721	-1.07901	187.128	-1.25214	184.193	0.05345	184.066	-1.44054	177.865	-3.04525
	179.919	-2.15221	181.638	-1.22552	183.026	-1.21246	180.835	-1.07687	187.239	-1.25094	184.3	0.05609	184.178	-1.43965	177.978	-3.04449
	180.026	-2.15032	181.751	-1.22244	183.134	-1.2103	180.946	-1.07608	187.35	-1.24497	184.409	0.05812	184.29	-1.43641	178.091	-3.043
	180.136	-2.14744	181.865	-1.2192	183.243	-1.2089	181.061	-1.07163	187.459	-1.24334	184.518	0.06068	184.402	-1.43831	178.205	-3.03971
	180.245	-2.14369	181.976	-1.21848	183.35	-1.20513	181.175	-1.07043	187.57	-1.24168	184.628	0.06183	184.51	-1.43456	178.318	-3.03509
	180.353	-2.14104	182.088	-1.21649	183.457	-1.20228	181.289	-1.06777	187.68	-1.23631	184.737	0.06639	184.62	-1.42888	178.429	-3.03423
	180.462	-2.13965	182.201	-1.21413	183.565	-1.19924	181.403	-1.06689	187.79	-1.23717	184.846	0.0669	184.73	-1.42654	178.539	-3.03141
	180.57	-2.13886	182.313	-1.2131	183.671	-1.19854	181.516	-1.06294	187.899	-1.23332	184.958	0.06889	184.838	-1.42446	178.65	-3.02982
	180.677	-2.13858	182.425	-1.21056	183.779	-1.19552	181.629	-1.06109	188.006	-1.2314	185.068	0.0721	184.949	-1.42547	178.762	-3.02794
	180.787	-2.13762	182.537	-1.21061	183.886	-1.19461	181.741	-1.05969	188.113	-1.22951	185.177	0.07263	185.059	-1.4232	178.87	-3.02316
	180.897	-2.13771	182.649	-1.2073	183.994	-1.19284	181.853	-1.05484	188.222	-1.22785	185.286	0.07651	185.169	-1.42237	178.982	-3.02386
	181.007	-2.13605	182.76	-1.20643	184.099	-1.18855	181.967	-1.05314	188.33	-1.22245	185.398	0.08134	185.282	-1.42209	179.089	-3.02277
	181.116	-2.13479	182.871	-1.20389	184.205	-1.18648	182.078	-1.0541	188.441	-1.22096	185.507	0.08171	185.393	-1.42017	179.199	-3.01809
	181.224	-2.13353	182.983	-1.20123	184.314	-1.18598	182.19	-1.05261	188.551	-1.21863	185.616	0.08518	185.506	-1.41633	179.31	-3.01773
	181.334	-2.12979	183.095	-1.20206	184.421	-1.1835	182.303	-1.04712	188.659	-1.2184	185.726	0.08704	185.618	-1.41368	179.417	-3.01428
	181.442	-2.12847	183.207	-1.198	184.528	-1.17901	182.416	-1.04566	188.77	-1.218	185.837	0.09054	185.729	-1.41227	179.527	-3.01123
	181.552	-2.12572	183.316	-1.19588	184.636	-1.17802	182.528	-1.04434	188.877	-1.217	185.947	0.09242	185.841	-1.41161	179.637	-3.00855
	181.663	-2.12298	183.425	-1.1948	184.744	-1.1784	182.639	-1.04265	188.983	-1.21594	186.058	0.0981	185.952	-1.41124	179.745	-3.00467
	181.772	-2.12119	183.535	-1.19035	184.85	-1.17221	182.751	-1.04311	189.09	-1.21411	186.167	0.09846	186.063	-1.40785	179.854	-3.00313
	181.884	-2.12098	183.642	-1.18912	184.959	-1.17176	182.861	-1.04057	189.198	-1.21071	186.279	0.09953	186.175	-1.40478	179.964	-3.00031
	181.993	-2.1216	183.751	-1.18602	185.07	-1.17094	182.975	-1.03856	189.307	-1.20809	186.39	0.10001	186.289	-1.40299	180.073	-2.99889
	182.102	-2.12112	183.856	-1.18365	185.18	-1.1697	183.086	-1.03645	189.418	-1.20171	186.501	0.09984	186.402	-1.40178	180.181	-2.99455
	182.213	-2.11704	183.962	-1.18153	185.29	-1.16572	183.198	-1.03266	189.528	-1.20005	186.613	0.10469	186.515	-1.40368	180.287	-2.99359
	182.325	-2.11576	184.069	-1.18195	185.4	-1.16519	183.307	-1.0277	189.636	-1.19962	186.723	0.10632	186.627	-1.401	180.395	-2.99194
	182.433	-2.11648	184.176	-1.18055	185.51	-1.16226	183.417	-1.0261	189.745	-1.19945	186.834	0.10729	186.739	-1.3993	180.504	-2.99142
	182.542	-2.11681	184.285	-1.1789	185.619	-1.15753	183.529	-1.02461	189.854	-1.19773	186.945	0.11202	186.852	-1.39795	180.611	-2.98844
	182.651	-2.1148	184.394	-1.17676	185.728	-1.15474	183.64	-1.02265	189.964	-1.19353	187.055	0.11513	186.966	-1.39148	180.721	-2.98297
	182.759	-2.1119	184.5	-1.17354	185.84	-1.15157	183.75	-1.02055	190.074	-1.19033	187.166	0.11765	187.078	-1.38973	180.834	-2.98106
	182.869	-2.10884	184.609	-1.17282	185.951	-1.15234	183.857	-1.02018	190.185	-1.18742	187.275	0.1184	187.195	-1.38987	180.946	-2.97964
	182.979	-2.10899	184.717	-1.16885	186.062	-1.15057	183.968	-1.01814	190.297	-1.18718	187.386	0.12071	187.305	-1.38882	181.058	-2.97973
	183.089	-2.10764	184.823	-1.16733	186.171	-1.14735	184.08	-1.01508	190.407	-1.18705	187.495	0.12204	187.417	-1.38594	181.172	-2.97775
	183.199	-2.10347	184.93	-1.16488	186.278	-1.14599	184.19	-1.01493	190.518	-1.18573	187.603	0.12675	187.529	-1.38448	181.284	-2.9752
	183.308	-2.10275	185.038	-1.16274	186.387	-1.14455	184.3	-1.01088	190.628	-1.18355	187.711	0.12663	187.638	-1.38411	181.396	-2.9703
	183.418	-2.1009	185.147	-1.16295	186.496	-1.13844	184.412	-1.0101	190.738	-1.18222	187.818	0.12651	187.746	-1.38216	181.509	-2.96985
	183.528	-2.10132	185.255	-1.15981	186.605	-1.1373	184.524	-1.00718	190.849	-1.18189	187.927	0.12531	187.855	-1.3785	181.621	-2.9677
	183.635	-2.09765	185.364	-1.15705	186.716	-1.1372	184.634	-1.00654	190.96	-1.17747	188.034	0.13031	187.965	-1.38098	181.734	-2.96353
	183.742	-2.09831	185.472	-1.15616	186.825	-1.13436	184.744	-1.00436	191.07	-1.17324	188.142	0.13353	188.076	-1.37779	181.848	-2.96265
	183.848	-2.09643	185.58	-1.15593	186.936	-1.13065	184.854	-1.00171	191.181	-1.17186	188.251	0.13658	188.187	-1.376	181.962	-2.95777
	183.955	-2.09335	185.687	-1.15077	187.047	-1.12526	184.967	-1.0002	191.29	-1.16885	188.359	0.13716	188.3	-1.37557	182.076	-2.95712
	184.062	-2.09234	185.795	-1.1473	187.157	-1.1245	185.08	-0.99778	191.402	-1.1705	188.468	0.13909	188.412	-1.37282	182.19	-2.95245
	184.168	-2.08931	185.905	-1.14795	187.266	-1.12131	185.194	-0.99872	191.51	-1.16842	188.576	0.1432	188.523	-1.37325	182.304	-2.95376
	184.276	-2.08699	186.014	-1.14898	187.372	-1.11928	185.308	-0.99738	191.62	-1.16344	188.683	0.14493	188.633	-1.3684	182.418	-2.95182
	184.383	-2.08342	186.124	-1.14254	187.478	-1.11921	185.421	-0.99578	191.73	-1.16047	188.791	0.14594	188.743	-1.36675	182.532	-2.95047
	184.487	-2.081	186.233	-1.14139	187.586	-1.11696	185.533	-0.99136	191.838	-1.15826	188.898	0.14825	188.851	-1.36543	182.648	-2.94965
	184.593	-2.08273	186.342	-1.13884	187.694	-1.11684	185.649	-0.98798	191.949	-1.15774	189.005	0.15426	188.958	-1.36393	182.761	-2.9472
	184.702	-2.08055	186.449	-1.13532	187.801	-1.11454	185.762	-0.98717	192.059	-1.15299	189.115	0.15761	189.068	-1.36401	182.875	-2.94466
	184.807	-2.07806	186.558	-1.13507	187.912	-1.11149	185.874	-0.98435	192.168	-1.15273	189.225	0.15827	189.179	-1.35833	182.991	-2.94046
	184.914	-2.07483	186.668	-1.13433	188.019	-1.1108	185.983	-0.98113	192.277	-1.14607	189.336	0.15923	189.289	-1.3568	183.105	-2.93686
	185.024	-2.07412	186.777	-1.13325	188.125	-1.1088	186.095	-0.97915	192.384	-1.14518	189.445	0.16379	189.4	-1.35819	183.218	-2.93744
	185.135	-2.07636	186.886	-1.13025	188.235	-1.10451	186.207	-0.98078	192.491	-1.14409	189.556	0.16591	189.509	-1.35507	183.328	-2.93537
	185.245	-2.07357	186.997	-1.12927	188.343	-1.10363	186.32	-0.97442	192.599	-1.14383	189.665	0.16748	189.62	-1.35476	183.438	-2.93442
	185.355	-2.07154	187.107	-1.124	188.451	-1.10001	186.43	-0.97541	192.707	-1.14103	189.775	0.17054	189.732	-1.35318	183.55	-2.92936
	185.465	-2.07073	187.219	-1.12143	188.562	-1.09542	186.543	-0.97489	192.815	-1.1381	189.886	0.17179	189.842	-1.3505	183.657	-2.9292
	185.573	-2.06888	187.329	-1.12265	188.671	-1.09415	186.655	-0.97097	192.923	-1.13599	189.997	0.17352	189.955	-1.34944	183.768	-2.92709
	185.682	-2.06642	187.436	-1.12044	188.78	-1.0951	186.769	-0.96778	193.031	-1.13478	190.107	0.17514	190.067	-1.34514	183.877	-2.92303
	185.792	-2.06816	187.546	-1.11743	188.888	-1.09305	186.882	-0.96638	193.139	-1.13366	190.219	0.17849	190.18	-1.34343	183.987	-2.92016
	185.902	-2.06631	187.654	-1.11498	188.993	-1.08726	186.995	-0.96479	193.247	-1.13152	190.331	0.18127	190.294	-1.34239	184.098	-2.91674
	186.014	-2.06094	187.759	-1.11323	189.103	-1.08488	187.108	-0.96538	193.355	-1.12537	190.442	0.18437	190.405	-1.34464	184.205	-2.91742
	186.123	-2.0594	187.869	-1.1117	189.213	-1.08318	187.222	-0.96213	193.464	-1.12464	190.553	0.18407	190.517	-1.34376	184.313	-2.91468
	186.232	-2.05735	187.979	-1.11037	189.323	-1.08054	187.335	-0.96007	193.575	-1.12182	190.664	0.1864	190.628	-1.3399	184.422	-2.90973
	186.343	-2.05791	188.09	-1.10976	189.434	-1.07931	187.444	-0.95594	193.683	-1.12034	190.776	0.18775	190.739	-1.33679	184.532	-2.90746
	186.453	-2.05505	188.199	-1.1057	189.544	-1.07812	187.555	-0.95395	193.792	-1.11738	190.887	0.18803	190.851	-1.33685	184.64	-2.90341
	186.563	-2.05016	188.308	-1.10579	189.655	-1.06975	187.665	-0.95148	193.9	-1.11745	190.999	0.19237	190.964	-1.33411	184.748	-2.90058
	186.674	-2.04901	188.419	-1.10366	189.767	-1.06912	187.772	-0.95254	194.007	-1.11633	191.11	0.19321	191.078	-1.33122	184.858	-2.89902
	186.786	-2.04834	188.53	-1.10014	189.878	-1.06745	187.882	-0.94911	194.116	-1.11156	191.221	0.19765	191.188	-1.32951	184.968	-2.90096
	186.897	-2.04304	188.64	-1.09827	189.988	-1.06338	187.99	-0.94906	194.226	-1.10864	191.332	0.19944	191.3	-1.33026	185.079	-2.89767
	187.009	-2.0407	188.75	-1.09652	190.098	-1.06071	188.101	-0.94785	194.334	-1.10532	191.442	0.20253	191.413	-1.32881	185.19	-2.89713
	187.12	-2.04009	188.859	-1.09552	190.208	-1.0603	188.213	-0.94431	194.444	-1.10463	191.549	0.20362	191.522	-1.32588	185.299	-2.89652
	187.232	-2.03831	188.964	-1.09499	190.319	-1.05871	188.324	-0.94254	194.542	-1.10256	191.657	0.20299	191.633	-1.3237	185.41	-2.89276
	187.341	-2.03479	189.073	-1.09179	190.43	-1.05551	188.436	-0.93956	194.652	-1.0981	191.768	0.20596	191.745	-1.32438	185.521	-2.89076
	187.446	-2.03205	189.183	-1.0892	190.542	-1.0548	188.547	-0.93617	194.761	-1.09685	191.876	0.20535	191.856	-1.32454	185.633	-2.88668
	187.556	-2.03384	189.292	-1.089	190.655	-1.05084	188.655	-0.93537	194.871	-1.09452	191.985	0.20428	191.967	-1.32056	185.745	-2.88335
	187.662	-2.03143	189.403	-1.08927	190.767	-1.04836	188.765	-0.93419	194.981	-1.09071	192.094	0.20808	192.079	-1.31857	185.855	-2.88458
	187.767	-2.02654	189.513	-1.08481	190.879	-1.04513	188.873	-0.93016	195.089	-1.08342	192.204	0.21125	192.189	-1.3152	185.968	-2.8847
[truncated: 7,222 more rows]
